# Supplementary material for: Conserved biophysical features of the CaV2 presynaptic Ca2+ channel homologue from the early-diverging animal Trichoplax adhaerens
Source: J Biol Chem. 2021 Jan 13;295(52):18553–78. doi: 10.1074/jbc.RA120.015725 (PMC7939481; doi:10.1074/jbc.RA120.015725)
Supplement: Supplementary file 1 [file mmc1.zip]

Archive with 2 entries (2 files):
- 162923_2_supp_616205_q7k9f7.xlsx
- 162923_2_supp_617027_q2m626.pdf
