# Supplementary material for: Conserved biophysical features of the CaV2 presynaptic Ca2+ channel homologue from the early-diverging animal Trichoplax adhaerens
Source: J Biol Chem. 2021 Jan 13;295(52):18553–78. doi: 10.1074/jbc.RA120.015725 (PMC7939481; doi:10.1074/jbc.RA120.015725)
Supplement: Supplementary file 1 [file mmc1.zip › 162923_2_supp_616205_q7k9f7.xlsx]

## Sheet: Sequence Data
NP 001120694.1|Homo sapiens CaV2.1	-	-	-	-	-	-	-	-	-	-	-	-	-	-	-	-	-	-	-	-	-	-	-	-	-	-	-	-	-	-	-	-	-	-	-	-	-	-	-	-	-	-	-	-	-	-	-	-	-
E9QJF6|Danio rerio CaV2.1a	-	-	-	-	-	-	-	-	-	-	-	-	-	-	-	-	-	-	-	-	-	-	-	-	-	-	-	-	-	-	-	-	-	-	-	-	-	-	-	-	-	-	-	-	-	-	-	-	-
A0A0R4IFN9|Danio rerio CaV2.1b	-	-	-	-	-	-	-	-	-	-	-	-	-	-	-	-	-	-	-	-	-	-	-	-	-	-	-	-	-	-	-	-	-	-	-	-	-	-	-	-	-	-	-	-	-	-	-	-	-
NP 000709.1|Homo sapiens CaV2.2	-	-	-	-	-	-	-	-	-	-	-	-	-	-	-	-	-	-	-	-	-	-	-	-	-	-	-	-	-	-	-	-	-	-	-	-	-	-	-	-	-	-	-	-	-	-	-	-	-
A2BHF4|Danio rerio CaV2.2a	-	-	-	-	-	-	-	-	-	-	-	-	-	-	-	-	-	-	-	-	-	-	-	-	-	-	-	-	-	-	-	-	-	-	-	-	-	-	-	-	-	-	-	-	-	-	-	-	-
E7F278|Danio rerio CaV2.2b	-	-	-	-	-	-	-	-	-	-	-	-	-	-	-	-	-	-	-	-	-	-	-	-	-	-	-	-	-	-	-	-	-	-	-	-	-	-	-	-	-	-	-	-	-	-	-	-	-
NP 001192222.1|Homo sapiens CaV2.3	-	-	-	-	-	-	-	-	-	-	-	-	-	-	-	-	-	-	-	-	-	-	-	-	-	-	-	-	-	-	-	-	-	-	-	-	-	-	-	-	-	-	-	-	-	-	-	-	-
XP 017212916.2|Danio rerio CaV2.3a	M	L	E	L	G	T	C	S	V	S	A	Q	T	L	S	D	R	N	A	L	A	V	P	S	F	G	Q	G	I	C	G	G	S	P	P	S	R	C	F	L	L	Q	P	Q	D	P	E	S	W
A8B6E8|Danio rerio CaV2.3b	-	-	-	-	-	-	-	-	-	-	-	-	-	-	-	-	-	-	-	-	-	-	-	-	-	-	-	-	-	-	-	-	-	-	-	-	-	-	-	-	-	-	-	-	-	-	-	-	-
AFH07350.1|Drosophila melanogaster CaV2	-	-	-	-	-	-	-	-	-	-	-	-	-	-	-	-	-	-	-	-	-	-	-	-	-	-	-	-	-	-	-	-	-	-	-	-	-	-	-	-	-	-	-	-	-	-	-	-	-
A0A0B5EBQ3|Apis mellifera Cav2	-	-	-	-	-	-	-	-	-	-	-	-	-	-	-	-	-	-	-	-	-	-	-	-	-	-	-	-	-	-	-	-	-	-	-	-	-	-	-	-	-	-	-	-	-	-	-	-	-
AAO83841.1|Lymnaea stagnalis CaV2	-	-	-	-	-	-	-	-	-	-	-	-	-	-	-	-	-	-	-	-	-	-	-	-	-	-	-	-	-	-	-	-	-	-	-	-	-	-	-	-	-	-	-	-	-	-	-	-	-
NP 001123176.1|Caenorhabditis elegans CaV2	-	-	-	-	-	-	-	-	-	-	-	-	-	-	-	-	-	-	-	-	-	-	-	-	-	-	-	-	-	-	-	-	-	-	-	-	-	-	-	-	-	-	-	-	-	-	-	-	-
XP 032220029.1|Nematostella vectensis CaV2a	-	-	-	-	-	-	-	-	-	-	-	-	-	-	-	-	-	-	-	-	-	-	-	-	-	-	-	-	-	-	-	-	-	-	-	-	-	-	-	-	-	-	-	-	-	-	-	-	-
XP 032240755.1|Nematostella vectensis CaV2b	-	-	-	-	-	-	-	-	-	-	-	-	-	-	-	-	-	-	-	-	-	-	-	-	-	-	-	-	-	-	-	-	-	-	-	-	-	-	-	-	-	-	-	-	-	-	-	-	-
XP 032220836.1|Nematostella vectensis CaV2c	-	-	-	-	-	-	-	-	-	-	-	-	-	-	-	-	-	-	-	-	-	-	-	-	-	-	-	-	-	-	-	-	-	-	-	-	-	-	-	-	-	-	-	-	-	-	-	-	-
evg1041627|Trichoplax adhaerens CaV2	-	-	-	-	-	-	-	-	-	-	-	-	-	-	-	-	-	-	-	-	-	-	-	-	-	-	-	-	-	-	-	-	-	-	-	-	-	-	-	-	-	-	-	-	-	-	-	-	-
trinity TR14170 c1 g1 i1 m.27293|Holiunga hongkongensis CaV2	-	-	-	-	-	-	-	-	-	-	-	-	-	-	-	-	-	-	-	-	-	-	-	-	-	-	-	-	-	-	-	-	-	-	-	-	-	-	-	-	-	-	-	-	-	-	-	-	-
evg1108101|Mnemiopsis leidyi CaV2	-	-	-	-	-	-	-	-	-	-	-	-	-	-	-	-	-	-	-	-	-	-	-	-	-	-	-	-	-	-	-	-	-	-	-	-	-	-	-	-	-	-	-	-	-	-	-	-	-
TR34556 c0 g3 i7+TR40758 c0 g12 i2+TR40758 c0 g14 i1+Bova4.182031.t1|Beroe ovata CaV2	-	-	-	-	-	-	-	-	-	-	-	-	-	-	-	-	-	-	-	-	-	-	-	-	-	-	-	-	-	-	-	-	-	-	-	-	-	-	-	-	-	-	-	-	-	-	-	-	-
TRINITY DN23473 c0 g1 i6|Hormiphora californiensis CaV2	-	-	-	-	-	-	-	-	-	-	-	-	-	-	-	-	-	-	-	-	-	-	-	-	-	-	-	-	-	-	-	-	-	-	-	-	-	-	-	-	-	-	-	-	-	-	-	-	-
																						G-protein binding site
NP 001120694.1|Homo sapiens CaV2.1	P	G	-	-	-	-	A	Q	R	M	Y	K	Q	S	M	A	Q	R	A	R	T	M	A	L	Y	N	-	-	-	-	-	-	-	-	-	-	-	-	-	-	-	-	-	-	-	-	-	-	-
E9QJF6|Danio rerio CaV2.1a	-	-	-	-	-	-	-	-	-	-	-	-	-	-	-	-	-	-	-	-	-	-	-	-	-	-	-	-	-	-	-	-	-	-	-	-	-	-	-	-	-	-	-	-	-	-	-	-	-
A0A0R4IFN9|Danio rerio CaV2.1b	P	G	-	-	-	-	A	Q	R	M	Y	K	Q	S	M	A	Q	R	A	R	T	M	A	I	Y	N	-	-	-	-	-	-	-	-	-	-	-	-	-	-	-	-	-	-	-	-	-	-	-
NP 000709.1|Homo sapiens CaV2.2	G	G	L	Q	P	G	Q	R	V	L	Y	K	Q	S	I	A	Q	R	A	R	T	M	A	L	Y	N	-	-	-	-	-	-	-	-	-	-	-	-	-	-	-	-	-	-	-	-	-	-	-
A2BHF4|Danio rerio CaV2.2a	P	G	-	-	-	-	G	P	R	V	Y	K	Q	T	M	A	Q	R	A	R	T	M	A	I	Y	N	-	-	-	-	-	-	-	-	-	-	-	-	-	-	-	-	-	-	-	-	-	-	-
E7F278|Danio rerio CaV2.2b	S	G	-	-	-	-	G	Q	R	M	Y	K	Q	S	M	A	Q	R	A	R	T	M	A	L	Y	N	-	-	-	-	-	-	-	-	-	-	-	-	-	-	-	-	-	-	-	-	-	-	-
NP 001192222.1|Homo sapiens CaV2.3	A	S	-	-	-	G	Q	A	A	A	Y	K	Q	T	K	A	Q	R	A	R	T	M	A	L	Y	N	-	-	-	-	-	-	-	-	-	-	-	-	-	-	-	-	-	-	-	-	-	-	-
XP 017212916.2|Danio rerio CaV2.3a	T	G	-	-	-	G	V	S	P	A	F	K	Q	T	K	A	Q	R	A	R	T	M	A	L	Y	N	-	-	-	-	-	-	-	-	-	-	-	-	-	-	-	-	-	-	-	-	-	-	-
A8B6E8|Danio rerio CaV2.3b	I	K	-	-	-	-	-	-	-	-	-	-	-	-	-	-	-	R	A	R	T	M	A	L	Y	N	-	-	-	-	-	-	-	-	-	-	-	-	-	-	-	-	-	-	-	-	-	-	-
AFH07350.1|Drosophila melanogaster CaV2	G	G	-	-	-	-	-	-	-	-	-	-	-	-	-	-	-	-	-	-	-	-	-	-	-	-	-	-	-	-	-	-	-	-	-	-	-	-	-	-	-	-	-	-	-	-	-	-	-
A0A0B5EBQ3|Apis mellifera Cav2	-	-	-	-	-	-	-	-	-	-	-	-	-	-	-	-	-	-	-	-	-	-	-	-	-	-	-	-	-	-	-	-	-	-	-	-	-	-	-	-	-	-	-	-	-	-	-	-	-
AAO83841.1|Lymnaea stagnalis CaV2	L	G	-	-	-	-	-	-	-	-	-	-	-	-	-	-	-	-	-	-	-	-	-	-	-	-	-	-	-	-	-	-	-	-	-	-	-	-	-	-	-	-	-	-	-	-	-	-	-
NP 001123176.1|Caenorhabditis elegans CaV2	T	S	Y	S	S	C	I	D	D	E	R	K	F	S	S	P	H	R	R	R	V	V	D	V	S	D	H	K	T	C	A	L	L	M	T	R	M	K	E	A	S	R	Q	L	P	S	P	S	Q
XP 032220029.1|Nematostella vectensis CaV2a	Q	G	-	-	-	-	-	-	-	-	-	-	-	-	-	-	-	-	-	-	-	-	-	-	D	A	-	-	-	-	-	-	-	-	-	-	-	-	-	-	-	-	-	-	-	-	-	-	-
XP 032240755.1|Nematostella vectensis CaV2b	G	G	-	-	-	-	-	-	-	-	-	-	-	-	-	-	-	-	S	Q	D	R	V	S	M	H	-	-	-	-	-	-	-	-	-	-	-	-	-	-	-	-	-	-	-	-	-	-	-
XP 032220836.1|Nematostella vectensis CaV2c	V	S	-	-	-	-	-	-	-	-	-	-	-	-	-	-	-	-	-	-	-	-	-	-	-	-	-	-	-	-	-	-	-	-	-	-	-	-	-	-	-	-	-	-	-	-	-	-	-
evg1041627|Trichoplax adhaerens CaV2	N	A	-	-	-	-	-	-	-	-	-	-	-	-	-	-	-	-	N	K	Q	Q	G	I	I	R	-	-	-	-	-	-	-	-	-	-	-	-	-	-	-	-	-	-	-	-	-	-	-
trinity TR14170 c1 g1 i1 m.27293|Holiunga hongkongensis CaV2	N	A	-	-	-	-	-	-	-	-	-	-	-	-	-	-	-	-	V	K	Q	Q	G	F	L	R	-	-	-	-	-	-	-	-	-	-	-	-	-	-	-	-	-	-	-	-	-	-	-
evg1108101|Mnemiopsis leidyi CaV2	-	-	-	-	-	-	-	-	-	-	-	-	-	-	-	-	-	-	-	-	-	-	-	-	-	-	-	-	-	-	-	-	-	-	-	-	-	-	-	-	-	-	-	-	-	-	-	-	-
TR34556 c0 g3 i7+TR40758 c0 g12 i2+TR40758 c0 g14 i1+Bova4.182031.t1|Beroe ovata CaV2	P	-	-	-	-	-	-	-	-	-	-	-	-	-	-	-	-	-	-	-	-	-	-	-	-	-	-	-	-	-	-	-	-	-	-	-	-	-	-	-	-	-	-	-	-	-	-	-	-
TRINITY DN23473 c0 g1 i6|Hormiphora californiensis CaV2	P	-	-	-	-	-	-	-	-	-	-	-	-	-	-	-	-	-	-	-	-	-	-	-	-	-	-	-	-	-	-	-	-	-	-	-	-	-	-	-	-	-	-	-	-	-	-	-	-
													DI S4
NP 001120694.1|Homo sapiens CaV2.1	-	-	-	-	-	-	-	-	-	-	-	D	L	R	T	L	R	A	V	R	V	L	R	P	L	K	L	V	S	G	I	P	S	L	Q	V	V	L	K	S	I	M	K	A	M	I	P	L	L
E9QJF6|Danio rerio CaV2.1a	-	-	-	-	-	-	-	-	-	-	-	D	L	R	T	L	R	A	V	R	V	L	R	P	L	K	L	V	S	G	I	P	S	L	Q	V	V	L	K	S	I	M	K	A	M	I	P	L	L
A0A0R4IFN9|Danio rerio CaV2.1b	-	-	-	-	-	-	-	-	-	-	-	D	L	R	T	L	R	A	V	R	V	L	R	P	L	K	L	V	S	G	I	P	S	L	Q	V	V	L	K	S	I	M	K	A	M	I	P	L	L
NP 000709.1|Homo sapiens CaV2.2	-	-	-	-	-	-	-	-	-	-	-	D	L	R	T	L	R	A	V	R	V	L	R	P	L	K	L	V	S	G	I	P	S	L	Q	V	V	L	K	S	I	M	K	A	M	V	P	L	L
A2BHF4|Danio rerio CaV2.2a	-	-	-	-	-	-	-	-	-	-	-	D	L	R	T	L	R	A	V	R	V	L	R	P	L	K	L	V	S	G	I	P	S	L	Q	V	V	L	K	S	I	M	K	A	M	V	P	L	L
E7F278|Danio rerio CaV2.2b	-	-	-	-	-	-	-	-	-	-	-	D	L	R	T	L	R	A	V	R	V	L	R	P	L	K	L	V	S	G	I	P	S	L	Q	V	V	L	K	S	I	M	K	A	M	V	P	L	L
NP 001192222.1|Homo sapiens CaV2.3	T	H	-	-	-	-	-	-	-	-	V	D	L	R	T	L	R	A	V	R	V	L	R	P	L	K	L	V	S	G	I	P	S	L	Q	I	V	L	K	S	I	M	K	A	M	V	P	L	L
XP 017212916.2|Danio rerio CaV2.3a	I	S	-	-	-	-	-	-	-	-	L	D	L	R	T	L	R	A	V	R	V	L	R	P	L	K	L	V	S	G	I	P	S	L	Q	I	V	L	K	S	I	M	K	A	M	V	P	L	L
A8B6E8|Danio rerio CaV2.3b	I	P	-	-	-	-	-	-	-	-	V	D	L	R	T	L	R	A	V	R	V	L	R	P	L	K	L	V	S	G	I	P	S	L	Q	I	V	L	K	S	I	I	K	A	M	V	P	L	L
AFH07350.1|Drosophila melanogaster CaV2	P	E	-	-	-	-	-	-	-	-	V	D	L	R	T	L	R	A	I	R	V	L	R	P	L	K	L	V	S	G	I	P	S	L	Q	V	V	L	K	S	I	I	K	A	M	A	P	L	L
A0A0B5EBQ3|Apis mellifera Cav2	L	D	-	-	-	-	-	-	-	-	M	D	L	R	T	L	R	A	I	R	V	L	R	P	L	K	L	V	S	G	I	P	S	L	Q	V	V	L	K	S	I	I	K	A	M	A	P	L	L
AAO83841.1|Lymnaea stagnalis CaV2	T	T	-	-	-	-	-	-	-	-	F	D	L	R	T	L	R	A	V	R	V	L	R	P	L	K	L	V	S	G	I	P	S	L	Q	V	V	L	K	S	I	I	R	A	M	A	P	L	L
NP 001123176.1|Caenorhabditis elegans CaV2	T	Q	T	A	N	Q	P	V	D	S	V	D	L	R	T	L	R	A	V	R	V	L	R	P	L	K	L	V	S	G	I	P	S	L	Q	V	V	L	K	S	I	L	C	A	M	A	P	L	L
XP 032220029.1|Nematostella vectensis CaV2a	I	N	A	-	-	-	-	-	-	-	S	S	L	K	A	L	R	A	A	R	V	L	R	P	L	K	L	V	S	G	I	P	S	L	Q	V	V	M	K	S	I	M	C	A	M	L	P	L	L
XP 032240755.1|Nematostella vectensis CaV2b	T	D	-	-	-	-	-	-	-	-	M	D	I	K	S	L	R	A	V	R	V	L	R	P	V	K	L	I	S	G	V	P	S	L	Q	V	V	M	K	S	I	G	R	A	M	V	P	L	L
XP 032220836.1|Nematostella vectensis CaV2c	A	G	N	R	N	L	N	Q	Q	K	D	S	L	K	V	L	R	A	V	R	V	L	R	P	L	K	I	V	S	G	I	P	S	L	Q	V	V	M	K	T	I	W	R	A	M	I	P	L	L
evg1041627|Trichoplax adhaerens CaV2	S	N	E	-	-	-	-	-	-	-	I	D	V	K	I	L	R	V	V	R	V	L	R	P	L	K	L	V	S	G	M	P	S	L	Q	I	V	L	R	S	L	L	T	A	M	G	P	L	F
trinity TR14170 c1 g1 i1 m.27293|Holiunga hongkongensis CaV2	S	N	E	-	-	-	-	-	-	-	I	D	V	K	I	L	R	V	V	R	V	L	R	P	L	K	L	V	S	G	M	P	S	L	Q	I	V	L	R	S	L	L	T	A	M	G	P	L	F
evg1108101|Mnemiopsis leidyi CaV2	-	-	-	-	-	-	-	-	-	-	-	G	I	K	A	L	R	A	L	R	V	L	R	P	L	K	F	I	A	G	C	R	P	L	Q	V	V	M	N	S	I	L	M	A	L	I	P	L	M
TR34556 c0 g3 i7+TR40758 c0 g12 i2+TR40758 c0 g14 i1+Bova4.182031.t1|Beroe ovata CaV2	-	-	-	-	-	-	-	-	-	-	-	G	I	K	A	L	R	A	L	R	V	L	R	P	L	K	F	I	A	G	C	R	P	L	Q	V	V	M	N	S	I	L	M	A	L	I	P	L	M
TRINITY DN23473 c0 g1 i6|Hormiphora californiensis CaV2	-	-	-	-	-	-	-	-	-	-	-	G	I	K	A	L	R	A	L	R	V	L	R	P	L	K	F	I	A	G	C	R	P	L	Q	V	V	M	N	S	I	L	M	A	L	I	P	L	M
																																			G-protein binding site
																																							Alpha Interaction Domain
NP 001120694.1|Homo sapiens CaV2.1	I	I	I	G	S	F	F	M	L	N	L	V	L	G	V	L	S	G	E	F	A	K	E	R	E	R	V	E	N	R	R	A	F	L	K	L	R	R	Q	Q	Q	I	E	R	E	L	N	G	Y
E9QJF6|Danio rerio CaV2.1a	I	I	I	G	S	F	F	M	L	N	L	V	L	G	V	L	S	G	E	F	A	K	E	R	E	R	V	E	N	R	S	E	F	L	K	L	K	R	Q	Q	Q	I	E	R	E	L	N	G	Y
A0A0R4IFN9|Danio rerio CaV2.1b	I	I	I	G	S	F	F	M	L	N	L	V	L	G	V	L	S	G	E	F	A	K	E	R	E	R	V	E	N	R	S	E	F	L	K	L	K	R	Q	Q	Q	I	E	R	E	L	N	G	Y
NP 000709.1|Homo sapiens CaV2.2	I	I	I	G	S	F	F	M	L	N	L	V	L	G	V	L	S	G	E	F	A	K	E	R	E	R	V	E	N	R	R	A	F	L	K	L	R	R	Q	Q	Q	I	E	R	E	L	N	G	Y
A2BHF4|Danio rerio CaV2.2a	I	I	I	G	S	F	F	M	L	N	L	V	L	G	V	L	S	G	E	F	A	K	E	R	E	R	V	E	K	R	Q	E	F	L	K	L	R	R	Q	Q	Q	I	E	R	E	L	T	G	Y
E7F278|Danio rerio CaV2.2b	I	I	I	G	S	F	F	M	L	N	L	V	L	G	V	L	S	G	E	F	A	K	E	R	E	R	V	E	K	R	Q	E	F	L	K	L	R	R	Q	Q	Q	I	E	R	E	L	T	G	Y
NP 001192222.1|Homo sapiens CaV2.3	I	I	I	G	S	F	F	V	L	N	L	V	L	G	V	L	S	G	E	F	A	K	E	R	E	R	V	E	N	R	R	A	F	M	K	L	R	R	Q	Q	Q	I	E	R	E	L	N	G	Y
XP 017212916.2|Danio rerio CaV2.3a	I	I	I	G	S	F	F	V	L	N	L	V	L	G	V	L	S	G	E	F	A	K	E	R	E	R	V	E	N	R	R	A	F	M	K	L	R	R	Q	Q	Q	I	E	R	E	L	N	G	Y
A8B6E8|Danio rerio CaV2.3b	I	I	I	G	S	F	F	V	L	N	L	V	L	G	V	L	S	G	E	F	A	K	E	R	E	R	V	E	N	R	R	A	F	M	K	L	R	R	Q	Q	Q	V	E	R	E	L	N	G	Y
AFH07350.1|Drosophila melanogaster CaV2	I	V	I	G	S	F	F	M	L	N	L	V	L	G	V	L	S	G	E	F	S	N	E	R	N	R	V	E	R	R	M	E	F	Q	K	C	R	F	R	A	M	F	Q	T	A	M	V	S	Y
A0A0B5EBQ3|Apis mellifera Cav2	I	V	L	G	S	F	F	M	L	N	L	V	L	G	V	L	S	G	E	F	A	K	E	R	E	K	V	E	N	R	Q	S	F	L	K	L	R	R	Q	Q	Q	L	E	H	E	L	Y	C	Y
AAO83841.1|Lymnaea stagnalis CaV2	I	I	L	G	S	F	F	M	L	N	L	V	L	G	V	L	S	G	E	F	A	K	E	R	E	R	V	E	N	R	R	A	F	F	K	L	R	R	Q	Q	Q	I	E	R	E	L	N	G	Y
NP 001123176.1|Caenorhabditis elegans CaV2	I	V	L	G	S	F	F	M	L	N	L	V	L	G	V	L	S	G	E	F	A	K	E	R	E	R	V	E	N	R	R	E	F	L	K	L	R	R	Q	Q	Q	I	E	R	E	L	N	G	Y
XP 032220029.1|Nematostella vectensis CaV2a	V	I	I	G	S	F	F	M	L	N	L	V	L	G	V	L	S	G	E	F	A	K	E	R	E	R	V	E	N	R	R	A	F	L	K	V	R	R	T	K	Q	M	E	R	Q	L	N	G	Y
XP 032240755.1|Nematostella vectensis CaV2b	I	V	I	G	S	F	F	M	L	N	L	V	L	G	V	L	S	G	E	F	A	K	E	R	E	R	V	E	T	R	R	A	F	F	K	V	R	R	Q	Q	Q	L	D	R	Q	V	A	G	Y
XP 032220836.1|Nematostella vectensis CaV2c	I	I	I	G	S	F	F	M	L	N	L	V	L	G	V	L	S	G	E	F	A	K	E	R	E	R	V	E	N	R	R	K	F	F	K	L	R	H	Q	Q	Q	M	E	R	Q	L	S	G	Y
evg1041627|Trichoplax adhaerens CaV2	I	I	W	G	S	F	F	M	L	N	L	V	L	G	V	L	S	G	E	F	A	K	E	R	D	R	V	E	K	R	R	E	Y	K	K	F	Q	E	N	R	K	I	E	R	D	F	L	G	Y
trinity TR14170 c1 g1 i1 m.27293|Holiunga hongkongensis CaV2	I	I	W	G	S	F	F	M	L	N	L	V	L	G	V	L	S	G	E	F	A	K	E	R	D	R	V	E	K	R	R	E	Y	I	K	L	K	E	N	Q	K	I	E	R	D	F	L	G	Y
evg1108101|Mnemiopsis leidyi CaV2	V	I	W	G	A	F	F	M	L	N	L	V	L	G	V	L	A	G	E	F	S	K	Q	R	E	K	I	E	A	R	K	E	Y	L	R	K	K	R	N	D	D	Y	K	K	E	L	E	G	Y
TR34556 c0 g3 i7+TR40758 c0 g12 i2+TR40758 c0 g14 i1+Bova4.182031.t1|Beroe ovata CaV2	V	I	W	G	A	F	F	M	L	N	L	V	L	G	V	L	A	G	E	F	S	K	Q	R	E	K	I	E	A	R	K	E	Y	L	R	K	K	R	N	D	D	Y	K	K	E	L	E	G	Y
TRINITY DN23473 c0 g1 i6|Hormiphora californiensis CaV2	V	I	W	G	A	F	F	M	L	N	L	V	L	G	V	L	A	G	E	F	S	K	Q	R	E	K	I	E	A	R	K	E	Y	L	R	K	K	R	N	N	D	F	R	N	E	L	E	G	Y
			DII S2-S3 negative charges that counterbalance S4
NP 001120694.1|Homo sapiens CaV2.1	Y	A	E	F	I	F	L	G	L	F	M	S	E	M	F	I	K	M	Y	G	L	G	T	R	P	Y	F	H	S	S	F	N	C	F	D	C	G	V	I	I	G	S	I	F	E	V	I	W	A
E9QJF6|Danio rerio CaV2.1a	F	A	E	F	I	F	L	G	I	F	M	S	E	M	C	I	K	M	Y	G	L	G	T	R	P	Y	F	H	S	S	F	N	C	F	D	C	I	V	I	C	G	S	I	F	E	V	L	W	A
A0A0R4IFN9|Danio rerio CaV2.1b	Y	A	E	F	I	F	L	G	L	F	M	S	E	M	L	I	K	M	Y	G	L	G	T	R	P	Y	F	H	S	S	F	N	C	F	D	C	A	V	I	V	G	S	I	F	E	V	V	W	A
NP 000709.1|Homo sapiens CaV2.2	F	A	E	F	V	F	L	G	L	F	L	T	E	M	S	L	K	M	Y	G	L	G	P	R	S	Y	F	R	S	S	F	N	C	F	D	F	G	V	I	V	G	S	V	F	E	V	V	W	A
A2BHF4|Danio rerio CaV2.2a	L	A	E	F	V	F	L	G	L	F	L	I	E	M	S	L	K	M	Y	G	L	G	P	R	T	Y	F	H	S	S	F	N	C	F	D	F	G	V	I	V	G	S	I	F	E	V	I	W	A
E7F278|Danio rerio CaV2.2b	L	A	E	F	V	F	L	G	L	F	L	T	E	M	T	L	K	M	Y	G	L	G	P	R	N	Y	F	H	S	S	F	N	C	F	D	F	G	V	I	V	G	S	I	F	E	V	I	W	A
NP 001192222.1|Homo sapiens CaV2.3	Y	A	E	F	L	F	L	G	L	F	L	L	E	M	S	L	K	M	Y	G	M	G	P	R	L	Y	F	H	S	S	F	N	C	F	D	F	G	V	T	V	G	S	I	F	E	V	V	W	A
XP 017212916.2|Danio rerio CaV2.3a	Y	A	E	F	L	F	L	G	L	F	L	T	E	M	F	L	K	M	Y	G	L	G	P	R	L	Y	F	H	S	S	F	N	C	F	D	C	G	V	I	V	G	S	I	F	E	V	F	W	G
A8B6E8|Danio rerio CaV2.3b	Y	T	E	F	V	F	L	G	L	F	L	A	E	M	F	L	K	M	Y	G	L	G	F	R	L	Y	F	H	S	S	F	N	C	F	D	C	G	V	I	V	G	S	I	F	E	V	V	W	G
AFH07350.1|Drosophila melanogaster CaV2	Y	A	E	F	I	F	L	G	L	F	M	S	E	M	F	I	K	M	Y	A	L	G	P	R	I	Y	F	E	S	S	F	N	R	F	D	C	V	V	I	S	G	S	I	F	E	V	I	W	S
A0A0B5EBQ3|Apis mellifera Cav2	F	A	E	F	V	F	L	A	L	F	M	L	E	M	F	I	K	V	Y	A	L	G	P	R	T	Y	F	D	S	S	F	N	R	F	D	C	V	V	I	S	G	S	I	F	E	V	I	W	S
AAO83841.1|Lymnaea stagnalis CaV2	I	T	E	Y	A	F	L	G	L	F	I	F	E	M	S	I	K	M	Y	A	L	G	V	R	M	Y	F	Q	S	S	F	N	I	F	D	C	V	V	I	V	G	S	I	V	E	V	I	W	S
NP 001123176.1|Caenorhabditis elegans CaV2	Y	A	E	F	V	F	L	G	I	F	V	V	E	M	L	L	K	L	F	A	M	G	S	R	T	Y	F	A	S	K	F	N	R	F	D	C	V	V	I	V	G	S	A	A	E	V	I	W	A
XP 032220029.1|Nematostella vectensis CaV2a	T	A	E	I	I	F	I	T	F	F	F	T	E	M	L	F	K	L	Y	G	L	G	P	Q	L	Y	F	K	S	Q	F	N	T	F	D	C	V	V	V	C	C	G	I	I	E	L	V	I	K
XP 032240755.1|Nematostella vectensis CaV2b	K	A	E	K	V	F	L	A	I	F	T	L	E	M	V	L	K	M	Y	S	L	G	F	D	V	Y	F	S	S	S	F	N	V	F	D	C	V	V	V	C	S	G	L	V	E	A	V	L	D
XP 032220836.1|Nematostella vectensis CaV2c	I	A	E	K	V	F	L	G	I	F	I	A	E	M	L	L	K	L	Y	G	L	G	A	T	Q	Y	F	K	S	S	F	N	R	F	D	F	V	V	V	L	S	G	I	V	E	M	F	L	Q
evg1041627|Trichoplax adhaerens CaV2	A	T	N	I	V	F	V	A	L	F	T	L	E	L	I	L	K	L	Y	G	L	G	A	V	F	Y	F	S	S	T	F	N	C	F	D	F	A	G	V	I	A	S	I	A	E	L	K	V	R
trinity TR14170 c1 g1 i1 m.27293|Holiunga hongkongensis CaV2	A	A	N	I	V	F	V	V	L	F	T	L	E	L	I	L	K	L	Y	S	L	G	A	I	L	Y	F	S	S	T	F	N	I	F	D	F	A	V	V	I	A	S	I	I	E	L	I	V	R
evg1108101|Mnemiopsis leidyi CaV2	H	V	E	F	V	F	T	F	I	F	I	I	E	M	T	I	R	M	Y	G	L	G	I	E	Q	Y	F	K	S	K	F	N	T	F	D	F	T	V	I	F	A	S	L	F	E	Q	F	Y	V
TR34556 c0 g3 i7+TR40758 c0 g12 i2+TR40758 c0 g14 i1+Bova4.182031.t1|Beroe ovata CaV2	N	V	E	F	V	F	T	F	I	F	I	I	E	M	T	I	R	M	Y	G	L	G	I	E	Q	Y	F	K	S	K	F	N	T	F	D	F	T	V	I	F	A	S	L	F	E	Q	F	Y	V
TRINITY DN23473 c0 g1 i6|Hormiphora californiensis CaV2	S	V	E	F	V	F	T	F	I	F	I	I	E	M	T	I	R	M	Y	G	L	G	V	E	Q	Y	F	K	S	K	F	N	T	F	D	F	T	V	I	F	A	S	L	F	E	Q	F	Y	V
													Antibody epitope
NP 001120694.1|Homo sapiens CaV2.1	A	I	A	V	D	N	L	A	N	A	Q	E	L	T	K	D	E	Q	E	E	E	E	A	-	A	N	Q	K	L	A	L	Q	K	A	K	E	V	A	E	V	S	P	L	S	A	A	N	M	S
E9QJF6|Danio rerio CaV2.1a	A	I	A	V	D	N	L	A	N	A	Q	E	L	T	K	D	E	Q	E	E	E	Q	A	-	A	N	K	K	M	A	L	Q	T	A	K	E	V	A	E	V	S	P	L	S	A	A	N	L	S
A0A0R4IFN9|Danio rerio CaV2.1b	A	I	A	V	D	N	L	A	N	A	Q	E	L	T	K	D	E	Q	E	E	E	E	A	-	T	T	Q	K	M	A	L	Q	K	A	K	E	V	A	E	V	S	P	L	S	A	A	N	L	S
NP 000709.1|Homo sapiens CaV2.2	A	I	A	V	D	N	L	A	N	A	Q	E	L	T	K	D	E	E	E	M	E	E	A	-	A	N	Q	K	L	A	L	Q	K	A	K	E	V	A	E	V	S	P	M	S	A	A	N	I	S
A2BHF4|Danio rerio CaV2.2a	A	I	A	V	D	N	L	A	N	A	Q	E	L	T	K	D	E	E	E	Q	E	E	A	-	I	S	K	K	L	A	L	Q	K	A	K	E	V	K	E	V	S	P	M	S	A	A	N	I	S
E7F278|Danio rerio CaV2.2b	A	I	A	V	D	N	L	A	N	A	Q	E	L	T	K	D	E	E	Q	Q	E	E	A	-	A	K	K	S	L	A	L	Q	K	A	M	E	V	K	E	V	S	P	M	S	A	A	N	I	S
NP 001192222.1|Homo sapiens CaV2.3	A	I	A	V	D	N	L	A	N	A	Q	E	L	T	K	D	E	Q	E	E	E	E	A	-	F	N	Q	K	H	A	L	Q	K	A	K	E	V	S	P	M	S	A	P	N	M	P	S	I	E
XP 017212916.2|Danio rerio CaV2.3a	A	I	A	V	D	N	L	A	N	A	Q	E	L	T	K	D	E	E	E	E	E	E	A	-	F	N	Q	K	H	A	L	Q	K	A	K	E	V	G	P	M	S	S	F	M	S	S	E	R	R
A8B6E8|Danio rerio CaV2.3b	A	I	A	V	D	N	L	A	N	A	Q	E	L	T	K	E	E	E	E	E	E	E	E	-	F	F	N	Q	R	Y	K	S	R	E	F	G	L	S	E	R	R	R	R	P	Y	L	Y	R	K
AFH07350.1|Drosophila melanogaster CaV2	A	I	A	V	D	N	L	A	N	A	Q	E	L	T	A	A	E	E	E	Q	V	E	E	-	D	K	E	K	Q	L	Q	E	L	E	K	E	-	-	-	-	-	-	-	-	-	-	-	-	-
A0A0B5EBQ3|Apis mellifera Cav2	A	I	A	V	D	N	L	A	N	A	Q	E	L	S	A	A	E	N	E	E	E	E	E	-	D	K	Q	K	Q	A	Q	E	I	E	K	E	I	Q	S	L	-	-	-	-	-	-	-	-	-
AAO83841.1|Lymnaea stagnalis CaV2	A	I	A	V	D	N	L	A	N	A	Q	E	L	T	A	A	E	E	E	Q	E	E	E	E	A	V	R	R	E	E	I	E	K	E	M	A	E	Q	F	A	A	Q	G	R	P	P	L	V	N
NP 001123176.1|Caenorhabditis elegans CaV2	A	I	A	V	D	N	L	A	N	A	Q	E	L	T	A	A	E	E	A	D	E	K	A	N	E	I	E	E	E	S	E	E	L	D	E	Q	-	-	-	-	-	-	-	-	-	-	-	-	-
XP 032220029.1|Nematostella vectensis CaV2a	A	I	A	V	D	N	L	A	N	A	Q	Q	L	S	A	D	E	E	E	D	E	K	E	R	E	E	R	K	Q	Q	I	M	A	Q	F	Q	D	T	K	P	S	P	-	-	-	-	-	-	-
XP 032240755.1|Nematostella vectensis CaV2b	A	I	A	V	D	N	L	A	N	A	Q	I	L	T	Q	D	E	E	Q	E	E	E	L	-	K	E	R	K	K	S	E	H	H	E	K	F	L	P	P	P	P	P	A	-	-	-	-	-	-
XP 032220836.1|Nematostella vectensis CaV2c	A	I	A	V	D	N	L	A	N	A	Q	A	L	T	R	D	E	E	Q	E	V	R	M	-	R	E	Q	I	K	K	R	R	N	E	K	R	R	N	G	W	A	K	A	K	Q	L	P	M	I
evg1041627|Trichoplax adhaerens CaV2	A	I	A	V	D	N	L	T	K	A	Q	E	I	S	K	D	E	D	E	E	I	M	L	-	-	Q	K	R	L	S	I	K	R	K	N	Y	S	K	D	S	G	C	Q	S	A	L	G	D	G
trinity TR14170 c1 g1 i1 m.27293|Holiunga hongkongensis CaV2	A	I	A	V	D	N	L	T	K	A	Q	E	I	S	K	D	E	N	E	E	I	Q	L	-	-	Q	K	R	L	S	I	K	R	K	N	Y	S	K	D	S	G	C	P	S	A	M	T	D	G
evg1108101|Mnemiopsis leidyi CaV2	A	I	A	V	D	G	L	A	D	F	E	M	M	N	D	A	E	K	E	D	E	K	K	E	E	A	E	K	D	A	V	M	Q	E	L	H	-	-	-	-	-	-	-	-	-	-	-	-	-
TR34556 c0 g3 i7+TR40758 c0 g12 i2+TR40758 c0 g14 i1+Bova4.182031.t1|Beroe ovata CaV2	A	I	A	V	D	G	L	A	D	F	E	M	M	N	D	A	E	K	E	D	E	K	K	E	E	E	E	K	D	R	M	L	Q	E	L	H	-	-	-	-	-	-	-	-	-	-	-	-	-
TRINITY DN23473 c0 g1 i6|Hormiphora californiensis CaV2	A	I	A	V	D	G	L	A	D	F	D	M	V	S	D	A	E	K	E	H	E	K	K	E	E	A	E	K	V	R	M	Q	R	E	L	Q	-	-	-	-	-	-	-	-	-	-	-	-	-
NP 001120694.1|Homo sapiens CaV2.1	H	D	R	A	R	D	P	S	G	S	A	G	L	D	A	R	R	P	W	A	G	S	Q	E	A	E	L	S	R	E	G	P	Y	G	R	E	S	D	H	H	A	R	E	G	S	L	E	Q	P
E9QJF6|Danio rerio CaV2.1a	W	P	A	L	E	-	-	-	-	-	-	-	-	-	-	-	-	-	-	-	-	-	-	-	-	-	-	R	G	D	S	T	G	S	R	R	S	L	L	G	S	E	H	Y	E	E	G	R	E
A0A0R4IFN9|Danio rerio CaV2.1b	H	H	S	S	R	Q	S	L	H	-	-	-	-	-	-	-	-	-	-	-	-	-	-	-	-	-	-	L	P	E	L	A	E	T	G	F	E	C	D	V	E	G	A	G	E	H	R	R	P
NP 000709.1|Homo sapiens CaV2.2	Q	D	R	A	E	A	P	K	A	E	S	G	-	-	-	-	-	-	-	-	-	-	-	-	-	-	-	E	P	G	A	R	E	E	R	P	R	P	H	R	S	H	S	K	E	A	A	G	P
A2BHF4|Danio rerio CaV2.2a	H	R	H	R	E	R	L	S	N	E	T	N	E	N	G	D	-	-	-	-	-	-	-	-	-	-	-	T	G	H	A	K	E	G	R	H	H	V	H	H	S	R	S	K	E	H	D	G	T
E7F278|Danio rerio CaV2.2b	-	-	-	-	-	-	-	-	-	-	-	-	-	-	-	-	-	-	-	-	-	-	-	-	-	-	-	-	-	-	-	-	-	-	-	L	R	S	D	K	D	G	D	T	S	E	G	Q	P
NP 001192222.1|Homo sapiens CaV2.3	S	-	-	-	-	-	-	-	-	-	-	-	-	-	-	-	-	-	-	-	-	-	-	-	-	-	-	A	L	D	N	Q	R	T	P	L	S	L	G	Q	R	E	P	P	W	L	A	R	P
XP 017212916.2|Danio rerio CaV2.3a	-	-	-	-	-	-	-	-	-	-	-	-	-	-	-	-	-	-	-	-	-	-	-	-	-	-	-	M	D	M	P	V	D	E	Q	A	L	P	I	S	I	P	E	P	P	L	A	I	P
A8B6E8|Danio rerio CaV2.3b	-	-	-	-	-	-	-	-	-	-	-	-	-	-	-	-	-	-	-	-	-	-	-	-	-	-	-	L	P	E	P	P	E	S	E	P	L	S	G	S	G	L	E	E	R	P	S	A	N
AFH07350.1|Drosophila melanogaster CaV2	-	-	-	-	-	-	-	-	-	-	-	-	-	-	-	-	-	-	-	-	-	-	-	-	-	-	-	-	-	-	-	-	-	-	-	-	-	-	-	-	-	-	-	-	-	-	-	-	-
A0A0B5EBQ3|Apis mellifera Cav2	-	-	-	-	-	-	-	-	-	-	-	-	-	-	-	-	-	-	-	-	-	-	-	-	-	-	-	-	-	-	-	-	-	-	-	-	-	-	-	-	-	-	-	-	-	-	-	-	-
AAO83841.1|Lymnaea stagnalis CaV2	-	-	-	-	-	-	-	-	-	-	-	-	-	-	-	-	-	-	-	-	-	-	-	-	-	-	-	-	-	-	-	-	-	-	-	-	-	-	-	-	-	-	-	-	-	-	-	-	-
NP 001123176.1|Caenorhabditis elegans CaV2	-	-	-	-	-	-	-	-	-	-	-	-	-	-	-	-	-	-	-	-	-	-	-	-	-	-	-	-	-	-	-	-	-	-	-	-	-	-	-	-	-	-	-	-	-	-	-	-	-
XP 032220029.1|Nematostella vectensis CaV2a	-	-	-	-	-	-	-	-	-	-	-	-	-	-	-	-	-	-	-	-	-	-	-	-	-	-	-	-	-	-	-	-	-	-	-	-	-	-	-	-	-	-	-	-	-	-	-	-	-
XP 032240755.1|Nematostella vectensis CaV2b	-	-	-	-	-	-	-	-	-	-	-	-	-	-	-	-	-	-	-	-	-	-	-	-	-	-	-	-	-	-	-	-	-	-	-	-	-	-	-	-	-	-	-	-	-	-	-	-	-
XP 032220836.1|Nematostella vectensis CaV2c	-	-	-	-	-	-	-	-	-	-	-	-	-	-	-	-	-	-	-	-	-	-	-	-	-	-	-	-	-	-	-	-	-	-	-	-	-	-	-	-	-	-	-	-	-	-	-	-	-
evg1041627|Trichoplax adhaerens CaV2	-	-	-	-	-	-	-	-	-	-	-	-	-	-	-	-	-	-	-	-	-	-	-	-	-	-	-	-	-	-	-	-	-	-	-	-	-	-	-	-	-	-	-	-	-	-	-	-	-
trinity TR14170 c1 g1 i1 m.27293|Holiunga hongkongensis CaV2	-	-	-	-	-	-	-	-	-	-	-	-	-	-	-	-	-	-	-	-	-	-	-	-	-	-	-	-	-	-	-	-	-	-	-	-	-	-	-	-	-	-	-	-	-	-	-	-	-
evg1108101|Mnemiopsis leidyi CaV2	-	-	-	-	-	-	-	-	-	-	-	-	-	-	-	-	-	-	-	-	-	-	-	-	-	-	-	-	-	-	-	-	-	-	-	-	-	-	-	-	-	-	-	-	-	-	-	-	-
TR34556 c0 g3 i7+TR40758 c0 g12 i2+TR40758 c0 g14 i1+Bova4.182031.t1|Beroe ovata CaV2	-	-	-	-	-	-	-	-	-	-	-	-	-	-	-	-	-	-	-	-	-	-	-	-	-	-	-	-	-	-	-	-	-	-	-	-	-	-	-	-	-	-	-	-	-	-	-	-	-
TRINITY DN23473 c0 g1 i6|Hormiphora californiensis CaV2	-	-	-	-	-	-	-	-	-	-	-	-	-	-	-	-	-	-	-	-	-	-	-	-	-	-	-	-	-	-	-	-	-	-	-	-	-	-	-	-	-	-	-	-	-	-	-	-	-
NP 001120694.1|Homo sapiens CaV2.1	D	I	D	N	M	K	N	-	N	K	L	A	T	A	E	S	A	A	P	H	G	S	L	G	H	A	G	L	P	Q	S	P	A	K	M	G	N	S	T	D	P	G	P	M	L	A	I	P	A
E9QJF6|Danio rerio CaV2.1a	D	L	D	N	A	M	N	-	N	K	L	A	T	-	-	-	-	-	-	-	-	-	-	-	-	-	-	-	-	-	-	-	-	-	-	-	-	-	-	-	-	-	-	-	-	-	-	-	-
A0A0R4IFN9|Danio rerio CaV2.1b	D	L	D	N	L	R	N	S	S	K	M	A	I	-	-	-	-	-	-	-	-	-	-	-	-	-	-	-	-	-	-	-	-	-	-	-	-	-	H	D	P	D	P	D	L	Y	D	P	Y
NP 000709.1|Homo sapiens CaV2.2	E	L	R	N	H	Q	P	R	E	P	H	C	D	-	-	-	-	-	-	-	-	-	-	-	-	-	-	-	-	-	-	-	-	-	-	-	-	-	L	E	T	S	G	T	V	T	-	-	-
A2BHF4|Danio rerio CaV2.2a	E	Q	H	V	N	G	E	-	E	E	G	K	H	-	-	-	-	-	-	-	-	-	-	-	-	-	-	-	-	-	-	-	-	-	-	-	-	-	M	D	M	G	G	D	S	-	-	-	-
E7F278|Danio rerio CaV2.2b	D	E	C	R	E	N	G	G	K	P	F	G	H	-	-	-	-	-	-	-	-	-	-	-	-	-	-	-	-	-	-	-	-	-	-	-	-	-	Y	R	S	R	P	T	E	T	D	-	-
NP 001192222.1|Homo sapiens CaV2.3	D	T	P	L	V	L	P	-	H	P	E	L	E	-	-	-	-	-	-	-	-	-	-	-	-	-	-	-	-	-	-	-	-	-	-	-	-	-	V	G	K	H	V	V	L	T	E	Q	E
XP 017212916.2|Danio rerio CaV2.3a	D	G	E	I	S	P	D	G	R	G	L	E	Q	-	-	-	-	-	-	-	-	-	-	-	-	-	-	-	-	-	-	-	-	-	-	-	-	-	R	Q	N	K	P	D	N	T	E	-	-
A8B6E8|Danio rerio CaV2.3b	Q	A	E	S	Q	E	A	-	Q	L	L	R	H	-	-	-	-	-	-	-	-	-	-	-	-	-	-	-	-	-	-	-	-	-	-	-	-	-	K	E	D	F	S	T	E	S	K	Y	M
AFH07350.1|Drosophila melanogaster CaV2	-	-	-	-	-	-	-	-	-	-	-	-	-	-	-	-	-	-	-	-	-	-	-	-	-	-	-	-	-	-	-	-	-	-	-	-	-	-	-	-	-	-	-	-	-	-	-	-	-
A0A0B5EBQ3|Apis mellifera Cav2	-	-	-	-	-	-	-	-	-	-	-	-	-	-	-	-	-	-	-	-	-	-	-	-	-	-	-	-	-	-	-	-	-	-	-	-	-	-	-	-	-	-	-	-	-	-	-	-	-
AAO83841.1|Lymnaea stagnalis CaV2	N	L	K	D	N	R	D	-	K	K	I	S	V	-	-	-	-	-	-	-	-	-	-	-	-	-	-	-	-	-	-	-	-	-	-	-	-	-	D	N	V	L	E	T	A	A	K	-	-
NP 001123176.1|Caenorhabditis elegans CaV2	-	-	-	-	-	-	-	-	-	-	-	-	-	-	-	-	-	-	-	-	-	-	-	-	-	-	-	-	-	-	-	-	-	-	-	-	-	-	-	-	-	-	-	-	-	-	-	-	-
XP 032220029.1|Nematostella vectensis CaV2a	S	S	S	T	G	R	N	G	N	A	R	R	M	-	-	-	-	-	-	-	-	-	-	-	-	-	-	-	-	-	-	-	-	-	-	-	-	-	-	-	-	-	-	-	-	-	-	-	-
XP 032240755.1|Nematostella vectensis CaV2b	L	Y	R	L	E	E	N	Q	T	E	N	R	I	-	-	-	-	-	-	-	-	-	-	-	-	-	-	-	-	-	-	-	-	-	-	-	-	-	N	E	D	G	P	D	G	G	Q	S	D
XP 032220836.1|Nematostella vectensis CaV2c	T	S	D	A	L	Q	N	-	G	R	I	S	R	-	-	-	-	-	-	-	-	-	-	-	-	-	-	-	-	-	-	-	-	-	-	-	-	-	Q	D	T	Q	D	N	A	-	-	-	-
evg1041627|Trichoplax adhaerens CaV2	A	F	P	E	F	C	D	-	N	N	T	S	Q	-	-	-	-	-	-	-	-	-	-	-	-	-	-	-	-	-	-	-	-	-	-	-	-	-	Q	E	T	R	I	D	E	-	-	-	-
trinity TR14170 c1 g1 i1 m.27293|Holiunga hongkongensis CaV2	T	L	P	T	T	S	N	-	N	A	I	E	H	-	-	-	-	-	-	-	-	-	-	-	-	-	-	-	-	-	-	-	-	-	-	-	-	-	S	V	S	R	L	D	D	-	-	-	-
evg1108101|Mnemiopsis leidyi CaV2	D	Y	P	D	H	A	D	-	T	P	I	S	I	-	-	-	-	-	-	-	-	-	-	-	-	-	-	-	-	-	-	-	-	-	-	-	-	-	-	-	-	-	-	-	-	-	-	-	-
TR34556 c0 g3 i7+TR40758 c0 g12 i2+TR40758 c0 g14 i1+Bova4.182031.t1|Beroe ovata CaV2	D	Y	D	D	N	M	D	-	L	P	I	S	I	-	-	-	-	-	-	-	-	-	-	-	-	-	-	-	-	-	-	-	-	-	-	-	-	-	P	D	-	-	-	-	-	-	-	-	-
TRINITY DN23473 c0 g1 i6|Hormiphora californiensis CaV2	D	F	Q	S	A	D	N	-	L	E	H	S	I	-	-	-	-	-	-	-	-	-	-	-	-	-	-	-	-	-	-	-	-	-	-	-	-	-	D	-	-	-	-	-	-	-	-	-	-
																											DIII S2-S3 negative charges that counterbalance S4
NP 001120694.1|Homo sapiens CaV2.1	A	M	S	S	I	A	L	A	A	E	D	P	V	Q	P	N	A	P	R	N	N	V	L	R	Y	F	D	Y	V	F	T	G	V	F	T	F	E	M	V	I	K	M	I	D	L	G	L	V	L
E9QJF6|Danio rerio CaV2.1a	A	M	S	S	I	A	L	A	A	E	D	P	V	W	P	E	S	P	R	N	N	V	L	R	Y	F	D	Y	V	F	T	G	V	F	T	F	E	M	L	I	K	M	V	D	L	G	L	V	L
A0A0R4IFN9|Danio rerio CaV2.1b	A	M	S	S	I	A	L	A	A	E	D	P	V	S	Q	D	S	E	R	N	K	V	L	R	Y	F	D	Y	V	F	T	G	V	F	T	F	E	M	L	I	K	M	V	V	L	G	L	I	L
NP 000709.1|Homo sapiens CaV2.2	A	L	S	S	I	A	L	A	A	E	D	P	V	R	T	D	S	P	R	N	N	A	L	K	Y	L	D	Y	I	F	T	G	V	F	T	F	E	M	V	I	K	M	I	D	L	G	L	L	L
A2BHF4|Danio rerio CaV2.2a	A	M	S	S	I	A	L	A	A	E	D	P	V	Q	A	N	A	P	R	N	N	V	L	K	Y	L	D	Y	V	F	T	G	V	F	T	F	E	M	V	I	K	M	V	D	L	G	L	I	L
E7F278|Danio rerio CaV2.2b	T	M	S	S	I	A	L	A	A	E	D	P	V	Q	A	H	A	P	R	N	D	V	L	K	Y	L	D	Y	V	F	T	G	V	F	T	F	E	M	V	I	K	M	I	D	L	G	L	L	L
NP 001192222.1|Homo sapiens CaV2.3	A	A	S	S	I	A	L	A	A	E	D	P	V	L	T	N	S	E	R	N	K	V	L	R	Y	F	D	Y	V	F	T	G	V	F	T	F	E	M	V	I	K	M	I	D	Q	G	L	I	L
XP 017212916.2|Danio rerio CaV2.3a	A	A	S	S	I	A	L	A	A	E	D	P	V	N	T	N	S	D	R	N	K	V	L	R	Y	F	D	Y	V	F	T	G	V	F	T	F	E	M	I	I	K	M	I	D	Q	G	L	V	L
A8B6E8|Danio rerio CaV2.3b	V	A	S	S	I	A	L	A	A	E	D	P	V	C	T	S	S	E	R	N	K	V	L	R	Y	F	D	Y	V	F	T	G	V	F	T	F	E	M	I	I	K	M	I	D	Q	G	L	I	L
AFH07350.1|Drosophila melanogaster CaV2	S	M	S	S	I	A	L	A	A	E	D	P	V	R	E	N	S	R	R	N	K	I	L	N	Y	F	D	Y	A	F	T	G	V	F	T	I	E	M	L	L	K	I	V	D	L	G	V	I	L
A0A0B5EBQ3|Apis mellifera Cav2	S	L	S	S	I	A	L	A	A	E	D	P	V	W	E	D	S	P	R	N	E	V	L	N	Y	F	D	Y	A	F	T	G	V	F	T	V	E	M	I	L	K	I	I	D	L	G	I	I	L
AAO83841.1|Lymnaea stagnalis CaV2	C	A	S	S	V	A	L	A	A	E	D	P	V	I	E	N	S	R	R	N	E	I	L	N	Y	F	D	F	V	F	T	G	V	F	T	I	E	L	V	L	K	V	I	D	L	G	V	L	L
NP 001123176.1|Caenorhabditis elegans CaV2	C	L	S	S	V	S	L	A	A	E	D	P	V	D	E	E	N	P	R	N	K	V	L	Q	Y	M	D	Y	C	F	T	G	V	F	A	C	E	M	L	L	K	L	I	D	Q	G	I	L	L
XP 032220029.1|Nematostella vectensis CaV2a	L	I	S	S	V	L	L	A	A	E	D	P	V	V	E	D	S	Y	Q	N	Q	I	L	T	Y	F	D	Y	V	F	T	T	I	F	A	F	E	V	I	F	K	L	I	D	Y	G	A	I	L
XP 032240755.1|Nematostella vectensis CaV2b	G	L	S	S	L	T	I	A	A	E	D	P	L	R	D	D	A	P	R	N	N	I	L	W	Y	F	D	C	V	F	T	A	I	F	A	F	E	V	V	V	K	V	V	D	L	G	L	I	L
XP 032220836.1|Nematostella vectensis CaV2c	L	I	S	S	V	L	L	V	F	E	D	P	V	S	T	N	S	Q	T	N	T	I	L	G	Y	C	D	Y	V	I	T	A	I	F	G	L	E	V	L	F	K	V	I	D	L	G	V	I	L
evg1041627|Trichoplax adhaerens CaV2	I	I	S	S	G	L	L	A	V	E	D	P	M	N	E	D	P	V	L	N	Y	V	L	R	I	F	D	S	I	F	T	G	I	F	L	I	E	L	I	L	K	V	V	D	F	G	F	I	L
trinity TR14170 c1 g1 i1 m.27293|Holiunga hongkongensis CaV2	I	I	S	S	G	L	L	A	V	E	D	P	M	N	E	E	S	D	L	N	Y	V	L	R	V	F	D	S	I	F	T	G	I	F	L	I	E	L	I	L	K	V	I	D	F	G	F	I	L
evg1108101|Mnemiopsis leidyi CaV2	L	L	S	C	I	M	Q	M	L	Q	N	P	K	D	L	E	S	D	N	N	R	F	I	E	Y	L	E	Y	G	V	T	V	I	F	C	L	E	M	I	L	R	V	I	D	L	G	F	V	I
TR34556 c0 g3 i7+TR40758 c0 g12 i2+TR40758 c0 g14 i1+Bova4.182031.t1|Beroe ovata CaV2	L	L	S	C	I	M	Q	M	L	Q	N	P	K	D	L	E	S	D	N	N	R	F	I	E	Y	L	E	Y	G	V	T	V	I	F	C	M	E	M	I	L	R	V	I	D	L	G	F	V	I
TRINITY DN23473 c0 g1 i6|Hormiphora californiensis CaV2	L	L	S	C	I	M	Q	M	L	Q	N	P	K	D	L	E	S	D	N	N	R	F	I	E	Y	L	E	Y	G	V	T	V	I	F	C	L	E	M	I	L	R	V	I	D	L	G	F	V	I
																		DIII Selectivity filter
NP 001120694.1|Homo sapiens CaV2.1	E	F	H	Y	D	N	V	L	W	A	L	L	T	L	F	T	V	S	T	G	E	G	W	P	Q	V	L	K	H	S	V	D	A	T	F	E	N	Q	G	P	S	P	G	Y	R	M	E	M	S
E9QJF6|Danio rerio CaV2.1a	D	F	H	Y	D	N	V	L	W	A	L	L	T	L	F	T	V	S	T	G	E	G	W	P	Q	V	L	K	H	S	V	D	A	T	Y	E	N	Q	G	P	S	P	G	Y	R	M	E	M	S
A0A0R4IFN9|Danio rerio CaV2.1b	D	F	H	Y	D	N	V	L	W	A	L	L	T	L	F	T	V	S	T	G	E	G	W	P	D	V	L	K	H	S	V	D	S	T	Y	E	N	R	G	P	S	P	G	Y	R	M	E	M	S
NP 000709.1|Homo sapiens CaV2.2	D	F	H	Y	D	N	V	L	W	A	L	L	T	L	F	T	V	S	T	G	E	G	W	P	M	V	L	K	H	S	V	D	A	T	Y	E	E	Q	G	P	S	P	G	Y	R	M	E	L	S
A2BHF4|Danio rerio CaV2.2a	E	F	H	Y	D	N	V	L	W	A	F	L	T	L	F	T	V	S	T	G	E	G	W	P	T	V	L	K	H	S	V	D	A	T	F	E	D	Q	G	P	S	P	G	Y	R	I	E	M	S
E7F278|Danio rerio CaV2.2b	D	F	H	Y	D	N	V	L	W	A	F	L	T	L	F	T	V	S	T	G	E	G	W	P	L	V	L	K	H	S	V	D	A	T	Y	E	D	Q	G	P	S	P	G	Y	R	M	E	T	S
NP 001192222.1|Homo sapiens CaV2.3	E	F	H	Y	D	N	I	I	W	A	L	L	T	L	F	T	V	S	T	G	E	G	W	P	Q	V	L	Q	H	S	V	D	V	T	E	E	D	R	G	P	S	R	S	N	R	M	E	M	S
XP 017212916.2|Danio rerio CaV2.3a	D	F	H	Y	D	N	V	V	W	A	L	L	T	L	F	T	V	S	T	G	E	G	W	P	Q	V	L	Q	H	S	V	D	V	T	E	E	D	R	G	P	S	Q	G	N	R	M	E	M	S
A8B6E8|Danio rerio CaV2.3b	E	F	H	Y	D	N	V	L	W	A	L	L	T	L	F	T	V	S	T	G	E	G	W	P	Q	V	L	Q	H	S	V	D	V	T	E	E	D	H	G	P	S	R	G	N	R	M	E	M	S
AFH07350.1|Drosophila melanogaster CaV2	A	F	H	Y	D	N	V	A	A	A	M	L	T	L	F	A	V	Q	T	G	E	G	W	P	Q	V	L	Q	H	S	M	A	A	T	Y	E	D	R	G	P	I	Q	N	F	R	I	E	M	S
A0A0B5EBQ3|Apis mellifera Cav2	F	F	H	Y	D	N	V	M	A	A	M	L	T	L	F	A	V	Q	T	G	E	G	W	P	Q	I	L	Q	N	S	M	A	A	T	Y	E	D	K	G	P	I	Q	N	F	R	I	E	M	S
AAO83841.1|Lymnaea stagnalis CaV2	D	F	H	Y	D	N	I	M	M	A	M	L	T	L	F	T	V	T	T	G	E	G	W	P	S	V	L	K	H	S	M	D	S	T	Y	E	D	R	G	P	K	P	V	Y	R	M	E	M	S
NP 001123176.1|Caenorhabditis elegans CaV2	P	F	N	Y	D	N	T	I	N	A	M	L	T	L	F	V	V	T	T	G	E	G	W	P	G	I	R	Q	N	S	M	D	T	T	F	E	D	Q	G	P	S	P	F	F	R	V	E	V	A
XP 032220029.1|Nematostella vectensis CaV2a	D	Y	N	F	N	T	V	Y	Y	A	M	L	A	L	F	T	S	S	T	G	E	G	W	P	A	L	M	Q	A	S	I	D	T	T	K	V	D	Q	G	P	V	V	D	N	K	I	E	I	F
XP 032240755.1|Nematostella vectensis CaV2b	K	L	N	F	D	N	V	G	E	A	M	L	T	L	Y	T	S	S	T	G	E	G	W	P	T	A	M	H	R	T	M	D	T	T	E	K	D	K	G	P	I	Q	D	Y	S	T	E	Y	A
XP 032220836.1|Nematostella vectensis CaV2c	H	F	N	F	D	D	V	P	S	A	M	L	T	L	F	S	A	S	T	G	E	G	W	P	T	A	M	Y	H	T	V	D	A	T	H	V	D	R	G	P	R	R	D	N	N	I	Q	M	S
evg1041627|Trichoplax adhaerens CaV2	P	Y	N	F	D	D	L	P	R	A	M	L	T	L	F	T	M	S	T	A	E	G	W	P	R	I	L	Y	W	S	I	D	A	T	N	E	N	E	G	P	M	R	D	Y	N	L	A	V	A
trinity TR14170 c1 g1 i1 m.27293|Holiunga hongkongensis CaV2	P	Y	N	F	D	N	L	P	R	A	M	L	T	L	F	T	M	S	T	A	E	G	W	P	R	I	L	Y	W	S	I	D	A	T	N	E	N	E	G	P	I	R	D	Y	N	L	A	V	A
evg1108101|Mnemiopsis leidyi CaV2	F	F	R	F	D	D	V	Q	L	A	M	L	T	L	F	T	V	A	T	F	E	G	W	P	D	V	M	T	N	M	M	D	A	S	L	K	D	H	G	P	I	E	N	A	N	P	A	L	C
TR34556 c0 g3 i7+TR40758 c0 g12 i2+TR40758 c0 g14 i1+Bova4.182031.t1|Beroe ovata CaV2	F	F	R	F	D	D	V	Q	L	A	M	L	T	L	F	T	V	A	T	F	E	G	W	P	D	V	M	T	N	M	M	D	A	S	E	K	D	R	G	P	V	E	N	A	N	P	A	L	C
TRINITY DN23473 c0 g1 i6|Hormiphora californiensis CaV2	F	F	R	F	D	N	V	Q	S	A	M	L	T	L	F	T	V	A	T	F	E	G	W	P	D	V	M	T	N	M	M	D	A	S	Q	K	D	M	G	P	I	E	N	T	N	P	A	L	C
																																	DIV S4
NP 001120694.1|Homo sapiens CaV2.1	V	L	G	S	I	T	D	I	L	V	T	E	F	G	-	-	-	-	-	-	-	-	-	-	-	N	N	F	-	-	I	N	L	S	F	L	R	L	F	R	A	A	R	L	I	K	L	L	R
E9QJF6|Danio rerio CaV2.1a	V	L	G	S	I	T	D	I	L	V	T	E	L	G	-	-	-	-	-	-	-	-	-	-	-	N	N	F	-	-	I	N	L	S	F	L	R	L	F	R	A	A	R	L	I	K	L	L	R
A0A0R4IFN9|Danio rerio CaV2.1b	V	I	G	S	I	T	D	I	L	V	T	E	L	V	-	-	-	-	-	-	-	-	-	-	-	N	N	F	-	-	I	N	L	S	F	L	R	L	F	R	A	A	R	L	I	K	L	L	R
NP 000709.1|Homo sapiens CaV2.2	V	L	G	S	I	T	D	I	L	V	T	E	I	A	E	T	-	-	-	-	-	-	-	-	-	N	N	F	-	-	I	N	L	S	F	L	R	L	F	R	A	A	R	L	I	K	L	L	R
A2BHF4|Danio rerio CaV2.2a	V	L	G	S	I	T	D	I	L	V	T	E	I	N	-	-	-	-	-	-	-	-	-	-	-	E	R	Q	-	-	L	N	F	S	F	L	R	L	F	R	A	A	R	L	I	K	L	L	R
E7F278|Danio rerio CaV2.2b	V	L	G	S	I	T	D	I	L	V	T	E	I	K	-	-	-	-	-	-	-	-	-	-	-	D	K	R	-	-	I	N	L	S	F	L	R	L	F	R	A	A	R	L	I	K	L	L	R
NP 001192222.1|Homo sapiens CaV2.3	V	I	G	S	I	T	E	I	I	L	T	D	S	K	L	-	-	-	-	-	-	-	-	-	-	V	N	T	S	G	F	N	M	S	F	L	K	L	F	R	A	A	R	L	I	K	L	L	R
XP 017212916.2|Danio rerio CaV2.3a	V	L	G	S	I	T	E	I	L	V	D	K	F	Q	T	-	-	-	-	-	-	-	-	-	-	G	K	T	-	-	F	N	M	G	F	L	K	L	F	R	A	A	R	L	I	K	L	L	R
A8B6E8|Danio rerio CaV2.3b	V	L	G	S	I	T	E	I	V	V	D	L	Q	S	-	-	-	-	-	-	-	-	-	-	-	V	N	T	-	-	I	N	M	S	F	L	K	L	F	R	A	A	R	L	I	K	L	L	R
AFH07350.1|Drosophila melanogaster CaV2	V	L	G	S	I	V	D	A	L	W	M	E	F	G	H	D	-	-	-	-	-	-	-	-	-	S	N	S	-	-	I	N	V	G	F	L	R	L	F	R	A	A	R	L	I	K	L	L	R
A0A0B5EBQ3|Apis mellifera Cav2	V	I	G	S	I	V	D	A	L	V	I	E	F	G	-	-	-	-	-	-	-	-	-	-	-	E	N	F	-	-	I	N	V	G	F	L	R	L	F	R	A	A	R	L	I	K	L	L	R
AAO83841.1|Lymnaea stagnalis CaV2	V	V	G	S	I	I	D	V	L	I	T	E	F	S	-	-	-	-	-	-	-	-	-	-	-	K	R	Q	-	-	V	S	F	G	F	F	R	L	F	R	A	A	R	L	V	K	L	L	R
NP 001123176.1|Caenorhabditis elegans CaV2	V	V	G	S	I	T	D	A	L	V	T	E	F	G	-	-	-	-	-	-	-	-	-	-	-	G	H	F	-	-	V	S	L	G	F	L	R	L	F	R	A	A	R	L	I	R	L	L	Q
XP 032220029.1|Nematostella vectensis CaV2a	V	L	G	S	L	L	D	F	V	L	D	K	A	L	E	-	-	-	-	-	-	-	-	-	-	G	N	E	M	P	F	D	P	S	L	F	R	L	F	R	A	A	R	L	I	K	L	L	R
XP 032240755.1|Nematostella vectensis CaV2b	V	L	G	G	L	L	D	M	A	F	T	I	V	A	H	M	S	E	Q	A	N	S	N	N	G	K	S	Y	M	P	I	D	P	S	M	F	R	L	F	R	A	A	R	L	I	K	L	L	R
XP 032220836.1|Nematostella vectensis CaV2c	V	V	T	T	L	V	G	V	L	L	E	L	V	Q	D	T	-	-	-	-	-	-	-	-	-	K	N	Q	L	D	I	D	P	S	F	F	R	L	F	R	A	A	R	L	V	K	L	L	R
evg1041627|Trichoplax adhaerens CaV2	V	I	G	S	W	T	D	I	I	I	T	Y	A	S	I	-	-	-	-	-	-	-	-	-	-	N	G	T	S	T	V	S	I	S	F	F	R	L	F	R	A	G	R	L	I	K	L	L	R
trinity TR14170 c1 g1 i1 m.27293|Holiunga hongkongensis CaV2	V	I	G	S	W	T	D	I	I	I	T	Y	A	S	T	-	-	-	-	-	-	-	-	-	-	N	G	T	S	T	V	S	I	S	F	F	R	L	F	R	A	G	R	L	I	K	L	L	R
evg1108101|Mnemiopsis leidyi CaV2	L	V	G	S	F	I	D	I	M	V	S	T	W	Y	T	-	-	-	-	-	-	-	-	-	-	D	N	F	-	-	M	I	S	R	L	V	K	M	F	R	A	A	R	L	I	K	L	L	N
TR34556 c0 g3 i7+TR40758 c0 g12 i2+TR40758 c0 g14 i1+Bova4.182031.t1|Beroe ovata CaV2	L	V	G	S	F	I	D	I	M	V	S	N	W	Y	T	-	-	-	-	-	-	-	-	-	-	D	N	F	-	-	M	I	S	R	L	V	K	M	F	R	A	A	R	L	I	K	L	L	N
TRINITY DN23473 c0 g1 i6|Hormiphora californiensis CaV2	L	V	G	S	F	V	D	I	L	V	S	T	W	Y	K	-	-	-	-	-	-	-	-	-	-	N	N	F	-	-	M	I	V	R	L	V	K	M	F	R	A	A	R	L	I	K	L	L	N
														EF Hand																																		EVH1 motif
NP 001120694.1|Homo sapiens CaV2.1	F	E	Y	L	T	R	D	S	S	I	L	G	P	H	H	L	D	E	Y	V	R	V	W	A	E	Y	D	P	A	A	W	G	R	M	P	Y	L	D	M	Y	Q	M	L	R	H	M	S	P	P
E9QJF6|Danio rerio CaV2.1a	F	E	Y	L	T	R	D	S	S	I	L	G	P	H	H	L	D	E	Y	V	R	I	W	A	E	Y	D	P	A	A	C	G	R	I	S	Y	R	D	M	Y	E	M	L	R	H	M	S	P	P
A0A0R4IFN9|Danio rerio CaV2.1b	F	E	Y	L	T	R	D	S	S	I	L	G	P	H	H	L	D	E	Y	V	R	I	W	A	E	Y	D	P	A	A	C	G	R	I	H	Y	K	D	M	Y	S	L	L	R	V	I	D	P	P
NP 000709.1|Homo sapiens CaV2.2	F	E	Y	L	T	R	D	S	S	I	L	G	P	H	H	L	D	E	F	I	R	V	W	A	E	Y	D	P	A	A	C	G	R	I	S	Y	N	D	M	F	E	M	L	K	H	M	S	P	P
A2BHF4|Danio rerio CaV2.2a	F	E	Y	L	T	R	D	S	S	I	L	G	P	H	H	L	D	E	F	I	R	V	W	A	E	Y	D	P	A	A	C	G	R	I	K	Y	L	D	M	Y	E	M	L	L	H	M	S	P	P
E7F278|Danio rerio CaV2.2b	F	E	Y	L	T	R	D	A	S	I	L	G	P	H	H	L	D	E	F	I	R	V	W	A	E	Y	D	P	A	A	C	G	R	M	S	Y	L	D	M	Y	E	M	L	R	H	M	S	P	P
NP 001192222.1|Homo sapiens CaV2.3	F	E	Y	L	T	R	D	S	S	I	L	G	P	H	H	L	D	E	F	V	R	V	W	A	E	Y	D	R	A	A	C	G	R	I	H	Y	T	E	M	Y	E	M	L	T	L	M	S	P	P
XP 017212916.2|Danio rerio CaV2.3a	F	E	Y	L	T	R	D	S	S	I	L	G	P	H	H	L	D	E	F	V	R	I	W	G	E	Y	D	R	A	A	C	G	K	L	H	Y	K	E	M	Y	K	V	V	R	T	I	S	P	P
A8B6E8|Danio rerio CaV2.3b	F	E	Y	L	T	R	D	S	S	I	L	G	P	H	H	L	D	E	F	V	R	I	W	G	E	Y	D	R	A	A	C	G	R	I	H	Y	N	A	M	Y	E	M	L	T	H	M	S	P	P
AFH07350.1|Drosophila melanogaster CaV2	F	D	Y	L	T	R	D	S	S	I	L	G	A	H	H	L	D	E	F	V	R	I	W	A	E	Y	D	P	N	A	T	G	K	I	H	Y	T	E	M	Y	D	M	L	K	N	M	D	P	P
A0A0B5EBQ3|Apis mellifera Cav2	F	D	Y	L	T	R	D	S	S	I	L	G	A	H	H	L	D	E	F	V	R	I	W	A	E	Y	D	P	N	A	T	G	K	I	H	Y	T	E	M	Y	D	M	L	K	N	M	D	P	P
AAO83841.1|Lymnaea stagnalis CaV2	F	D	Y	L	T	R	D	S	S	I	L	G	P	H	H	L	D	E	Y	V	R	V	W	S	M	Y	D	P	K	A	T	G	R	I	H	Y	T	D	M	Y	E	M	L	R	N	M	E	P	P
NP 001123176.1|Caenorhabditis elegans CaV2	F	D	Y	L	T	R	D	S	S	I	L	G	P	H	H	L	D	E	F	I	R	V	W	A	D	Y	D	P	A	A	T	G	R	I	H	Y	S	E	M	Y	E	M	L	R	I	M	A	P	P
XP 032220029.1|Nematostella vectensis CaV2a	F	E	Y	L	T	R	D	E	S	I	L	G	P	H	H	L	D	E	F	V	R	V	W	S	E	Y	D	P	G	A	T	G	R	I	K	H	T	E	V	C	Q	L	L	R	Q	M	S	P	P
XP 032240755.1|Nematostella vectensis CaV2b	F	E	Y	L	T	R	D	E	S	I	L	G	P	H	H	L	D	E	F	V	R	V	W	S	E	Y	D	P	A	A	T	G	F	I	H	H	S	E	V	Y	K	M	M	C	S	M	S	P	P
XP 032220836.1|Nematostella vectensis CaV2c	F	E	Y	L	T	R	D	E	S	I	L	G	P	H	H	L	D	E	F	V	R	V	W	S	E	Y	D	P	G	A	T	G	R	I	K	H	T	D	V	Y	H	L	M	C	D	M	S	P	P
evg1041627|Trichoplax adhaerens CaV2	F	K	Y	L	T	R	D	K	S	I	L	G	P	Y	H	L	D	H	F	L	H	T	W	A	E	F	D	P	E	A	S	G	R	I	K	H	Q	E	L	C	T	M	L	C	R	I	P	P	P
trinity TR14170 c1 g1 i1 m.27293|Holiunga hongkongensis CaV2	F	K	Y	L	T	R	D	K	S	I	L	G	P	Y	H	L	D	H	F	L	H	T	W	A	E	F	D	P	E	A	S	G	R	I	K	H	Q	E	L	C	T	L	L	C	R	I	P	P	P
evg1108101|Mnemiopsis leidyi CaV2	F	D	Y	L	T	R	D	M	S	I	V	G	L	H	H	L	N	K	F	V	R	K	W	A	D	F	D	P	K	A	S	G	R	I	K	H	E	D	V	I	K	L	L	K	R	I	S	P	P
TR34556 c0 g3 i7+TR40758 c0 g12 i2+TR40758 c0 g14 i1+Bova4.182031.t1|Beroe ovata CaV2	F	D	Y	L	T	R	D	M	S	I	V	G	L	H	H	L	N	K	F	V	R	K	W	A	D	F	D	P	K	A	T	G	R	I	K	H	E	D	V	I	K	L	L	K	R	I	S	P	P
TRINITY DN23473 c0 g1 i6|Hormiphora californiensis CaV2	F	D	Y	L	T	R	D	M	S	I	V	G	L	H	H	L	N	K	F	V	R	K	W	A	D	F	D	P	K	A	T	G	R	I	K	H	E	D	V	I	K	L	L	K	R	I	S	P	P
																																																	Calmodulin binding domain
NP 001120694.1|Homo sapiens CaV2.1	T	P	L	M	F	Q	R	M	E	P	P	S	P	T	Q	E	G	G	P	G	Q	N	A	L	P	S	T	Q	L	D	P	G	G	-	-	-	-	-	-	-	-	-	-	-	-	-	-	A	L
E9QJF6|Danio rerio CaV2.1a	T	P	L	M	F	Q	R	L	E	P	P	S	P	S	Q	D	V	G	P	G	L	T	G	L	P	D	T	Q	M	H	P	A	-	-	-	-	-	-	-	-	-	-	-	-	-	-	-	N	H
A0A0R4IFN9|Danio rerio CaV2.1b	T	P	L	M	F	Q	R	M	E	P	S	P	N	Q	E	G	G	P	G	L	N	G	L	P	E	L	P	Q	E	P	V	-	-	-	-	-	-	-	-	-	-	-	-	-	-	-	-	N	S
NP 000709.1|Homo sapiens CaV2.2	P	V	S	L	F	H	P	L	K	A	T	L	E	Q	T	Q	P	A	V	L	R	G	A	R	V	F	L	R	Q	K	S	S	T	S	L	S	N	G	G	-	-	-	-	-	-	-	-	A	I
A2BHF4|Danio rerio CaV2.2a	V	S	A	L	L	E	P	I	L	P	L	T	H	M	Q	D	Q	P	V	N	G	V	D	S	A	S	E	C	Q	A	Q	T	R	P	S	S	T	T	L	N	N	-	-	-	-	-	-	G	R
E7F278|Danio rerio CaV2.2b	V	G	V	L	F	R	P	M	L	P	L	T	H	L	H	D	Q	E	P	L	V	P	K	G	P	P	P	S	H	L	D	I	T	P	Q	S	D	A	T	P	T	S	F	H	L	T	N	G	D
NP 001192222.1|Homo sapiens CaV2.3	N	A	P	M	F	Q	R	M	E	P	S	S	L	P	Q	E	I	I	A	N	A	K	A	L	P	Y	L	Q	Q	-	-	-	-	-	-	-	-	-	-	-	-	-	-	-	-	-	-	D	P
XP 017212916.2|Danio rerio CaV2.3a	H	A	P	M	F	Q	R	M	D	A	S	S	L	P	Q	D	I	L	C	S	A	K	A	L	P	F	L	T	-	-	-	-	-	-	-	-	-	-	-	-	-	-	-	-	-	-	-	H	S
A8B6E8|Danio rerio CaV2.3b	-	-	-	-	L	R	L	Q	V	E	A	Q	R	A	A	A	L	P	L	I	S	-	-	-	-	-	-	-	-	-	-	-	-	-	-	-	-	-	-	-	-	-	-	-	-	-	-	H	S
AFH07350.1|Drosophila melanogaster CaV2	K	Q	S	F	F	N	C	L	L	D	M	A	A	L	D	K	G	G	S	R	Q	G	S	I	S	F	E	P	N	G	E	G	A	A	N	S	Q	T	-	-	-	-	-	-	-	-	-	H	L
A0A0B5EBQ3|Apis mellifera Cav2	A	G	Q	N	D	N	D	L	I	D	N	D	N	A	G	Q	S	P	A	A	Q	A	M	E	L	Q	D	V	-	-	-	-	-	-	-	-	-	-	-	-	-	-	-	-	-	-	-	V	V
AAO83841.1|Lymnaea stagnalis CaV2	R	P	S	L	F	R	R	L	M	G	G	M	R	T	S	S	A	R	S	S	Q	S	L	D	S	E	Q	S	D	D	N	-	-	-	-	-	-	-	-	-	-	-	-	-	-	-	-	D	G
NP 001123176.1|Caenorhabditis elegans CaV2	F	G	G	G	L	R	S	L	V	A	A	A	K	A	A	E	S	Q	H	S	S	H	T	P	Q	P	P	E	E	T	T	P	I	I	P	Q	H	A	Q	Q	F	S	A	A	P	T	M	S	A
XP 032220029.1|Nematostella vectensis CaV2a	-	T	G	G	N	Q	K	L	M	-	-	-	-	-	-	-	-	-	-	-	-	-	-	-	-	-	-	-	-	-	-	-	-	-	-	-	-	-	-	-	-	-	-	-	-	-	-	H	M
XP 032240755.1|Nematostella vectensis CaV2b	-	S	G	L	L	R	R	I	V	G	S	I	R	G	K	G	R	H	S	-	-	-	-	-	-	-	-	-	-	-	-	-	-	-	-	-	-	-	-	-	-	-	-	-	-	-	-	D	R
XP 032220836.1|Nematostella vectensis CaV2c	R	P	S	L	F	R	R	F	V	G	A	F	R	N	N	P	S	N	S	E	A	E	D	E	E	S	E	L	R	A	P	P	D	Y	L	-	-	-	-	-	-	-	-	-	-	-	-	S	H
evg1041627|Trichoplax adhaerens CaV2	T	K	S	L	F	H	R	F	I	D	V	V	R	T	P	I	R	T	G	A	H	K	D	L	E	I	P	T	-	-	-	-	-	-	-	-	-	-	-	-	-	-	-	-	-	-	-	E	Y
trinity TR14170 c1 g1 i1 m.27293|Holiunga hongkongensis CaV2	T	K	S	I	F	H	R	F	I	E	A	V	R	T	P	I	R	T	N	T	H	K	E	S	D	A	G	I	-	-	-	-	-	-	-	-	-	-	-	-	-	-	-	-	-	-	-	D	S
evg1108101|Mnemiopsis leidyi CaV2	-	K	S	Q	Q	Q	P	L	V	A	G	L	R	I	P	-	-	-	-	-	-	-	-	-	-	-	-	-	-	-	-	-	-	-	-	-	-	-	-	-	-	-	-	-	-	-	-	H	E
TR34556 c0 g3 i7+TR40758 c0 g12 i2+TR40758 c0 g14 i1+Bova4.182031.t1|Beroe ovata CaV2	-	K	S	Q	Q	Q	P	L	V	A	G	L	R	I	P	-	-	-	-	-	-	-	-	-	-	-	-	-	-	-	-	-	-	-	-	-	-	-	-	-	-	-	-	-	-	-	-	H	E
TRINITY DN23473 c0 g1 i6|Hormiphora californiensis CaV2	-	K	S	Q	Q	Q	P	L	M	A	G	L	R	I	M	-	-	-	-	-	-	-	-	-	-	-	-	-	-	-	-	-	-	-	-	-	-	-	-	-	-	-	-	-	-	-	-	H	E
NP 001120694.1|Homo sapiens CaV2.1	-	-	-	-	-	-	-	-	-	-	H	H	Q	-	-	-	-	R	R	R	D	R	S	H	R	A	S	E	R	S	L	G	R	Y	T	D	V	D	T	G	L	G	T	D	L	S	M	T	T
E9QJF6|Danio rerio CaV2.1a	-	-	-	-	-	-	-	-	-	-	H	G	H	-	-	-	-	R	H	R	D	R	S	H	R	A	S	E	R	S	L	S	R	Y	T	D	A	D	T	G	L	G	T	D	L	S	T	T	T
A0A0R4IFN9|Danio rerio CaV2.1b	-	-	-	-	-	-	-	-	-	-	R	R	D	R	D	R	D	R	D	R	D	R	S	H	R	T	S	E	R	S	L	A	R	Y	T	D	A	D	T	G	L	G	T	D	L	S	T	T	T
NP 000709.1|Homo sapiens CaV2.2	-	-	-	-	-	-	-	-	-	-	H	H	H	H	R	C	H	R	R	R	D	R	K	Q	R	S	L	E	K	G	P	S	L	S	A	D	M	D	G	A	P	S	S	A	V	G	P	G	L
A2BHF4|Danio rerio CaV2.2a	-	-	-	-	-	-	-	-	-	-	H	H	R	C	H	H	R	R	D	R	D	K	K	Q	R	S	L	D	R	S	P	T	G	H	H	K	T	T	G	T	A	T	D	S	V	E	E	R	A
E7F278|Danio rerio CaV2.2b	E	R	E	R	V	H	H	H	H	H	H	H	H	H	R	C	Q	R	R	R	D	K	K	H	K	S	L	D	R	A	I	S	E	E	Q	P	P	P	A	G	Q	L	P	D	P	N	T	E	S
NP 001192222.1|Homo sapiens CaV2.3	-	-	-	-	-	-	-	-	-	-	-	-	-	-	-	-	-	K	S	R	R	R	S	Y	H	S	S	L	R	L	S	A	H	R	L	N	S	D	S	G	H	K	S	D	T	H	R	S	G
XP 017212916.2|Danio rerio CaV2.3a	-	-	-	-	-	-	-	-	-	-	-	-	-	-	-	-	-	R	P	R	Q	R	S	F	R	G	V	R	S	N	L	R	E	P	V	D	-	-	-	-	-	-	-	-	-	-	-	-	-
A8B6E8|Danio rerio CaV2.3b	-	-	-	-	-	-	-	-	-	-	-	-	-	-	-	-	-	R	H	K	S	Y	K	A	A	V	S	H	S	E	Q	T	Q	Y	M	E	-	-	-	-	-	-	-	-	-	-	-	-	-
AFH07350.1|Drosophila melanogaster CaV2	-	-	-	-	-	-	-	-	-	-	V	K	E	T	R	H	P	R	H	G	N	S	H	P	R	Y	P	R	G	S	W	S	A	S	T	S	P	A	R	S	P	S	P	S	-	-	-	-	-
A0A0B5EBQ3|Apis mellifera Cav2	-	-	-	-	-	-	-	-	-	-	N	H	R	H	R	M	R	D	Y	Y	D	H	C	D	Y	Y	D	D	G	P	W	S	A	S	T	S	P	A	R	T	P	S	P	I	H	H	-	-	-
AAO83841.1|Lymnaea stagnalis CaV2	-	-	-	-	-	-	-	-	-	-	H	T	I	-	-	-	-	A	D	Q	D	R	Q	K	R	Y	G	V	K	E	D	S	I	T	S	S	S	P	-	-	-	-	-	-	-	-	-	-	-
NP 001123176.1|Caenorhabditis elegans CaV2	-	-	-	-	-	-	-	-	-	-	E	Y	Q	M	S	I	R	D	P	I	I	R	R	N	R	Y	N	T	M	E	H	S	R	S	S	H	D	P	Q	Y	H	Q	D	Q	-	-	-	-	-
XP 032220029.1|Nematostella vectensis CaV2a	-	-	-	-	-	-	-	-	-	-	-	-	-	-	-	-	-	-	-	-	-	-	-	-	-	-	-	-	-	-	-	-	-	-	-	-	-	-	-	-	-	-	-	-	-	-	-	-	-
XP 032240755.1|Nematostella vectensis CaV2b	-	-	-	-	-	-	-	-	-	-	S	W	S	-	-	-	-	S	Q	A	N	G	D	I	E	M	S	E	S	I	L	R	D	N	L	N	P	A	S	S	P	S	-	-	-	-	-	-	-
XP 032220836.1|Nematostella vectensis CaV2c	-	-	-	-	-	-	-	-	-	-	-	-	-	-	-	-	-	H	F	K	D	A	P	M	D	L	T	D	I	N	P	T	I	I	S	T	D	T	E	D	-	-	-	-	-	-	-	-	-
evg1041627|Trichoplax adhaerens CaV2	N	T	D	E	R	S	-	-	-	-	Q	T	L	D	P	L	L	S	N	R	R	Q	G	S	R	F	N	I	Y	N	T	S	G	S	N	L	Q	P	S	P	L	T	-	-	-	-	-	-	-
trinity TR14170 c1 g1 i1 m.27293|Holiunga hongkongensis CaV2	N	G	E	R	S	-	-	-	-	-	Q	T	L	D	P	Q	L	A	H	R	R	Q	G	S	R	F	N	I	H	N	T	S	G	A	N	L	Q	P	S	P	L	T	-	-	-	-	-	-	-
evg1108101|Mnemiopsis leidyi CaV2	-	-	-	-	-	-	-	-	-	-	-	-	-	-	-	-	-	-	H	R	T	S	S	K	D	I	E	L	G	E	L	N	N	-	-	-	-	-	-	-	-	-	-	-	-	-	-	-	-
TR34556 c0 g3 i7+TR40758 c0 g12 i2+TR40758 c0 g14 i1+Bova4.182031.t1|Beroe ovata CaV2	-	-	-	-	-	-	-	-	-	-	-	-	-	-	-	-	-	-	H	R	T	N	N	N	S	N	N	N	N	N	K	S	N	S	N	N	N	D	I	E	L	S	-	-	-	-	-	-	-
TRINITY DN23473 c0 g1 i6|Hormiphora californiensis CaV2	-	-	-	-	-	-	-	-	-	-	-	-	-	-	-	-	-	-	-	-	N	R	T	S	P	S	R	D	I	E	L	A	D	-	-	-	-	-	-	-	-	-	-	-	-	-	-	-	-
NP 001120694.1|Homo sapiens CaV2.1	A	G	G	S	G	P	P	-	-	-	-	-	-	-	-	Q	Q	Q	Q	Q	Q	Q	Q	Q	Q	Q	Q	Q	A	V	A	R	P	G	R	A	A	T	S	G	P	R	R	Y	P	G	P	T	A
E9QJF6|Danio rerio CaV2.1a	P	I	S	S	T	P	P	-	-	-	-	-	-	-	-	-	-	-	-	-	-	-	-	-	-	-	-	-	-	-	-	-	-	-	-	P	G	Q	Q	S	R	L	P	T	P	T	S	R	R
A0A0R4IFN9|Danio rerio CaV2.1b	P	P	Y	G	S	P	G	-	-	-	-	-	-	-	-	-	-	-	-	-	-	-	-	-	Q	G	R	L	R	S	P	S	P	R	N	F	S	P	P	G	H	E	P	P	Y	H	R	P	P
NP 000709.1|Homo sapiens CaV2.2	P	I	H	F	A	G	A	-	-	-	-	-	-	-	-	-	-	-	-	-	-	-	-	-	-	-	-	-	-	-	-	-	-	-	-	-	Q	T	S	L	P	A	F	S	P	G	R	L	S
A2BHF4|Danio rerio CaV2.2a	P	V	Q	L	L	A	T	-	-	-	-	-	-	-	-	-	-	-	-	-	-	-	-	-	-	-	-	-	-	-	-	-	-	-	-	-	T	T	S	L	L	P	P	S	P	G	R	L	S
E7F278|Danio rerio CaV2.2b	P	V	Q	L	N	T	A	-	-	-	-	-	-	-	-	-	-	-	-	-	-	-	-	-	-	-	-	-	-	-	-	-	-	-	-	-	-	-	Q	S	T	G	P	C	P	A	R	L	S
NP 001192222.1|Homo sapiens CaV2.3	A	G	S	I	S	P	P	-	-	-	-	-	-	-	-	-	-	-	-	-	-	-	-	-	-	-	-	-	-	-	-	-	-	-	-	-	-	-	-	-	-	-	-	A	D	G	S	E	E
XP 017212916.2|Danio rerio CaV2.3a	-	-	-	-	-	-	-	-	-	-	-	-	-	-	-	-	-	-	-	-	-	-	-	-	-	-	-	-	-	-	-	-	-	-	-	-	-	-	-	-	-	-	-	L	V	C	R	A	H
A8B6E8|Danio rerio CaV2.3b	T	Q	S	S	S	Q	P	-	-	-	-	-	-	-	-	-	-	-	-	-	-	-	-	-	-	-	-	T	N	N	N	E	E	D	E	E	D	D	P	A	V	Q	Q	M	L	G	C	C	S
AFH07350.1|Drosophila melanogaster CaV2	F	P	K	L	N	A	S	-	-	-	-	-	-	-	-	-	-	-	-	-	-	-	-	-	-	-	-	-	-	-	-	-	P	T	H	T	H	H	S	T	P	H	S	V	H	S	L	P	H
A0A0B5EBQ3|Apis mellifera Cav2	F	P	K	-	-	-	-	-	-	-	-	-	-	-	-	-	-	-	-	-	-	-	-	-	-	-	-	-	-	-	-	-	-	-	-	-	-	-	-	-	-	-	-	L	N	A	S	P	T
AAO83841.1|Lymnaea stagnalis CaV2	L	S	E	P	R	Y	R	D	N	I	A	I	K	D	T	L	P	V	R	G	A	P	S	P	P	G	R	G	N	I	N	F	P	R	L	N	A	S	P	T	R	V	P	K	L	N	I	P	V
NP 001123176.1|Caenorhabditis elegans CaV2	Q	H	L	N	D	S	Y	-	-	-	-	-	-	-	-	-	-	-	-	-	-	-	-	-	-	-	-	-	-	-	-	-	-	-	-	-	-	-	-	-	-	-	-	G	L	G	T	G	Y
XP 032220029.1|Nematostella vectensis CaV2a	-	-	-	-	-	-	-	-	-	-	-	-	-	-	-	-	-	-	-	-	-	-	-	-	-	-	-	-	-	-	-	-	-	-	-	-	-	-	-	-	-	-	-	Y	G	Q	S	R	N
XP 032240755.1|Nematostella vectensis CaV2b	-	-	-	-	-	-	-	-	-	-	-	-	-	-	-	-	-	-	-	-	-	-	-	-	-	-	-	-	-	-	-	-	-	-	-	-	-	-	-	-	-	-	-	-	-	-	T	I	D
XP 032220836.1|Nematostella vectensis CaV2c	-	-	-	-	-	-	-	-	-	-	-	-	-	-	-	-	-	-	-	-	-	-	-	-	-	-	-	-	-	-	-	-	-	-	-	-	-	-	-	-	-	-	P	M	V	H	I	E	L
evg1041627|Trichoplax adhaerens CaV2	D	V	T	I	S	-	-	-	-	-	-	-	-	-	-	-	-	-	-	-	-	-	-	-	-	-	-	-	-	-	-	-	-	-	-	-	-	-	-	-	-	-	-	I	S	D	S	P	Y
trinity TR14170 c1 g1 i1 m.27293|Holiunga hongkongensis CaV2	D	V	T	I	S	-	-	-	-	-	-	-	-	-	-	-	-	-	-	-	-	-	-	-	-	-	-	-	-	-	-	-	-	-	-	-	-	-	-	-	-	-	-	I	P	D	S	P	Y
evg1108101|Mnemiopsis leidyi CaV2	-	-	-	-	-	-	-	-	-	-	-	-	-	-	-	-	-	-	-	-	-	-	-	-	-	-	-	-	-	-	-	-	-	-	-	-	-	-	-	-	-	-	-	-	-	-	-	-	-
TR34556 c0 g3 i7+TR40758 c0 g12 i2+TR40758 c0 g14 i1+Bova4.182031.t1|Beroe ovata CaV2	-	-	-	-	-	-	-	-	-	-	-	-	-	-	-	-	-	-	-	-	-	-	-	-	-	-	-	-	-	-	-	-	-	-	-	-	-	-	-	-	-	-	-	-	-	-	-	-	-
TRINITY DN23473 c0 g1 i6|Hormiphora californiensis CaV2	-	-	-	-	-	-	-	-	-	-	-	-	-	-	-	-	-	-	-	-	-	-	-	-	-	-	-	-	-	-	-	-	-	-	-	-	-	-	-	-	-	-	-	-	-	-	-	-	-
NP 001120694.1|Homo sapiens CaV2.1	-	-	-	-	-	-	-	-	-	P	G	S	R	K	G	L	H	E	P	Y	S	E	S	D	D	D	-	-	-	-	-	W	C	-	-	-
E9QJF6|Danio rerio CaV2.1a	P	G	T	H	K	P	P	H	P	R	G	P	R	K	G	L	H	E	P	Y	S	E	T	D	E	D	-	-	D	-	-	W	C	-	-	-
A0A0R4IFN9|Danio rerio CaV2.1b	P	G	P	H	R	P	P	H	G	R	G	P	R	K	G	L	H	E	Q	Y	S	E	T	D	E	D	-	-	D	-	-	W	C	-	-	-
NP 000709.1|Homo sapiens CaV2.2	-	-	-	-	-	-	-	-	-	L	S	S	G	G	R	A	R	H	S	Y	H	H	P	D	Q	D	H	-	-	-	-	W	C	-	-	-
A2BHF4|Danio rerio CaV2.2a	-	-	-	-	-	-	-	-	-	S	A	S	R	G	R	A	Q	Q	Y	Y	P	E	A	E	V	E	-	-	D	-	-	W	C	-	-	-
E7F278|Danio rerio CaV2.2b	-	-	-	-	-	-	-	-	-	P	G	L	S	G	R	A	S	G	S	Y	Q	E	T	E	R	D	-	-	D	-	-	W	C	-	-	-
NP 001192222.1|Homo sapiens CaV2.3	-	-	-	-	-	-	-	-	-	G	M	M	C	G	A	V	N	N	L	L	S	D	T	E	E	D	-	-	D	-	-	K	C	-	-	-
XP 017212916.2|Danio rerio CaV2.3a	-	-	-	-	-	-	-	-	-	A	T	A	G	T	S	G	C	E	L	L	S	D	T	D	E	D	-	-	D	-	-	R	C	-	-	-
A8B6E8|Danio rerio CaV2.3b	-	-	-	-	-	-	-	-	-	Q	S	V	S	L	A	G	G	E	T	L	S	D	V	E	D	D	-	-	-	-	-	K	Y	-	-	-
AFH07350.1|Drosophila melanogaster CaV2	-	-	-	-	-	-	-	-	-	K	P	K	S	G	L	N	P	R	H	S	D	S	D	E	E	D	-	-	-	-	-	W	C	-	-	-
A0A0B5EBQ3|Apis mellifera Cav2	-	-	-	-	-	-	-	-	-	Q	A	K	Q	R	T	P	R	S	R	H	S	D	S	D	E	D	-	-	D	-	-	W	C	-	-	-
AAO83841.1|Lymnaea stagnalis CaV2	-	-	-	-	-	-	-	-	-	E	M	R	S	D	S	H	T	A	L	Q	E	D	S	D	E	D	D	D	D	-	-	W	C	-	-	-
NP 001123176.1|Caenorhabditis elegans CaV2	-	-	-	-	-	-	-	-	-	Q	A	Q	P	G	S	I	P	L	S	D	S	E	T	E	D	D	P	R	-	-	-	W	A	I	V	-
XP 032220029.1|Nematostella vectensis CaV2a	-	-	-	-	-	-	-	-	-	G	Q	S	P	Y	A	I	W	G	L	E	E	T	G	D	D	D	-	-	D	-	-	W	C	-	-	-
XP 032240755.1|Nematostella vectensis CaV2b	-	-	-	-	-	-	-	-	-	G	Q	S	P	Y	D	I	Y	G	L	E	E	D	D	A	S	E	-	-	-	-	-	W	C	-	-	-
XP 032220836.1|Nematostella vectensis CaV2c	-	-	-	-	-	-	-	-	-	G	Q	S	A	Y	F	I	F	G	M	F	D	N	D	E	E	T	-	-	-	-	-	W	C	-	-	-
evg1041627|Trichoplax adhaerens CaV2	-	-	-	-	-	-	-	-	-	E	L	N	R	N	L	M	L	S	N	F	S	F	N	S	D	D	L	T	N	I	S	K	C	T	A	V
trinity TR14170 c1 g1 i1 m.27293|Holiunga hongkongensis CaV2	N	Y	G	D	D	R	D	S	T	E	F	N	K	N	Y	A	L	S	N	F	S	F	S	Q	D	D	V	A	N	A	S	K	C	T	A	V
evg1108101|Mnemiopsis leidyi CaV2	-	-	-	-	-	-	-	-	-	N	N	S	P	N	L	L	T	V	L	S	T	S	P	S	G	D	-	-	-	-	-	I	-	-	-	-
TR34556 c0 g3 i7+TR40758 c0 g12 i2+TR40758 c0 g14 i1+Bova4.182031.t1|Beroe ovata CaV2	-	-	-	-	-	-	-	-	-	D	L	N	S	N	S	T	N	L	L	T	V	S	P	T	D	N	-	-	-	-	-	I	-	-	-	-
TRINITY DN23473 c0 g1 i6|Hormiphora californiensis CaV2	-	-	-	-	-	-	-	-	-	M	N	S	P	N	L	L	T	G	D	-	-	-	-	-	-	-	-	-	-	-	-	I	-	-	-	-
	Pre-IQ motif
Q13936|CAC1C_HUMAN Voltage-dependent L-type calcium channel	T	L	F	A	L	V	R	T	A	L	R	I	K	T	E	-	-	-	-	-	-	G	N	L	E	Q	A	N	E	E	L	R	A	I	I	K	K	I	W	K	R	-	T	S	M	K	-	L	L
NP 001120694.1|Homo sapiens CaV2.1	T	L	M	A	L	I	R	T	A	L	D	I	K	I	A	K	-	-	-	G	G	A	D	K	Q	Q	M	D	A	E	L	R	K	E	M	M	A	I	W	P	N	-	L	S	Q	K	-	T	L
E9QJF6|Danio rerio CaV2.1a	T	L	M	A	L	I	R	T	A	L	D	I	K	I	A	K	G	G	E	G	G	V	D	K	H	Q	M	D	A	E	L	R	K	E	M	M	A	I	W	P	N	-	L	S	Q	K	-	N	L
A0A0R4IFN9|Danio rerio CaV2.1b	T	L	M	A	L	I	R	T	A	L	D	I	K	I	A	K	-	-	-	G	G	A	D	K	H	Q	M	D	A	E	L	R	K	E	M	M	A	I	W	P	N	-	L	S	Q	K	-	N	L
NP 000709.1|Homo sapiens CaV2.2	T	L	M	A	L	I	R	T	A	L	E	I	K	L	A	P	-	-	-	A	G	T	K	Q	H	Q	C	D	A	E	L	R	K	E	I	S	V	V	W	A	N	-	L	P	Q	K	-	T	L
A2BHF4|Danio rerio CaV2.2a	T	L	M	A	L	I	R	T	A	L	E	I	K	L	A	S	-	-	-	G	M	V	A	Q	R	L	S	D	A	E	L	K	K	E	L	S	T	V	W	P	N	-	L	S	Q	K	-	T	M
E7F278|Danio rerio CaV2.2b	T	L	M	A	L	I	R	T	A	L	E	I	K	L	A	S	-	-	-	G	V	L	A	Q	R	I	C	D	A	E	L	R	K	E	I	N	K	I	W	P	S	-	L	S	S	K	-	T	V
NP 001192222.1|Homo sapiens CaV2.3	T	L	M	A	L	I	R	T	A	L	D	I	K	I	A	K	-	-	-	G	G	A	D	R	Q	Q	L	D	S	E	L	Q	K	E	T	L	A	I	W	P	H	-	L	S	Q	K	-	M	L
XP 017212916.2|Danio rerio CaV2.3a	T	L	M	A	L	I	R	T	A	L	D	I	K	I	A	R	-	-	-	G	G	E	D	R	G	Q	M	D	V	E	L	Q	K	E	I	S	V	I	W	P	H	-	L	S	Q	K	-	S	L
A8B6E8|Danio rerio CaV2.3b	T	L	M	S	L	I	R	T	A	L	E	I	K	I	A	R	-	-	-	G	G	E	D	R	L	Q	L	D	M	E	L	Q	K	E	I	S	F	I	W	P	H	-	L	S	Q	K	-	T	L
AFH07350.1|Drosophila melanogaster CaV2	T	L	F	A	L	I	R	E	N	L	S	I	K	M	R	A	-	-	-	-	P	E	E	M	D	Q	A	D	M	E	L	R	E	T	I	T	N	I	W	P	L	-	Q	A	K	K	-	M	L
A0A0B5EBQ3|Apis mellifera Cav2	T	L	F	A	L	I	R	E	N	L	N	I	K	V	R	R	-	-	-	-	A	S	E	R	N	Q	A	N	E	E	L	R	D	T	I	R	S	I	W	P	L	-	Q	A	K	K	-	M	L
AAO83841.1|Lymnaea stagnalis CaV2	T	L	F	A	L	I	R	E	C	L	I	I	K	M	G	P	-	-	-	-	A	E	I	M	D	R	R	D	E	E	M	R	E	T	I	R	K	L	W	P	V	-	Q	G	K	K	-	M	M
NP 001123176.1|Caenorhabditis elegans CaV2	T	L	F	A	L	I	R	E	S	L	S	I	K	M	R	P	-	-	-	-	V	E	E	M	D	E	A	D	E	E	L	R	L	T	L	K	K	I	W	P	L	-	K	A	K	K	N	M	V
XP 032220029.1|Nematostella vectensis CaV2a	T	L	F	S	L	V	R	T	S	L	K	I	M	T	E	K	-	-	-	-	-	N	N	L	R	E	N	D	K	E	L	R	A	M	L	K	R	V	W	P	K	-	L	T	K	K	-	T	L
XP 032240755.1|Nematostella vectensis CaV2b	T	L	F	A	L	I	R	I	S	L	N	I	K	L	R	G	-	-	-	-	-	-	N	M	N	A	N	D	T	E	L	R	K	L	I	S	R	L	W	P	N	S	T	S	P	K	-	V	L
XP 032220836.1|Nematostella vectensis CaV2c	T	L	F	A	L	I	R	T	A	L	G	I	F	S	T	G	-	-	-	-	-	-	D	P	A	Y	A	D	S	E	L	R	R	T	I	R	R	L	W	P	K	-	T	S	K	K	-	T	L
evg1041627|Trichoplax adhaerens CaV2	T	L	F	A	L	I	R	T	S	L	K	I	K	V	R	E	-	-	-	-	-	-	D	Q	H	E	A	D	A	E	L	C	Q	I	I	R	K	I	W	P	Q	-	V	T	S	R	-	T	L
trinity TR14170 c1 g1 i1 m.27293|Holiunga hongkongensis CaV2	T	L	F	A	L	I	R	N	S	L	E	I	K	V	R	E	-	-	-	-	-	-	D	Q	H	E	A	D	H	E	L	C	Q	V	I	K	K	I	W	P	Q	-	V	T	G	R	-	T	L
evg1108101|Mnemiopsis leidyi CaV2	T	L	F	A	L	V	R	T	S	L	D	I	H	M	P	K	-	-	-	G	V	N	A	V	S	D	M	N	K	Q	L	K	G	E	I	C	R	T	F	P	G	-	M	R	S	K	-	L	L
TR34556 c0 g3 i7+TR40758 c0 g12 i2+TR40758 c0 g14 i1+Bova4.182031.t1|Beroe ovata CaV2	T	L	F	A	L	V	R	T	S	L	D	I	H	M	P	K	-	-	-	G	V	N	A	V	S	D	M	N	K	Q	L	K	I	E	I	C	K	T	F	P	G	-	M	R	T	K	-	L	L
TRINITY DN23473 c0 g1 i6|Hormiphora californiensis CaV2	T	L	F	A	L	V	R	T	S	L	E	I	C	V	P	D	-	-	-	G	I	N	E	V	S	K	K	N	Q	E	L	K	D	K	I	C	K	T	F	P	G	-	V	R	P	K	-	L	L
	DIII Pore loop
NP 001120694.1|Homo sapiens CaV2.1	G	K	F	F	H	C	T	D	E	S	K	E	F	E	K	D	C	R	G	K	Y	L	L	Y	E	K	N	E	V	K	A	R	-	-	-	-	-	-	-	-	D	R	E	W	K				V
E9QJF6|Danio rerio CaV2.1a	G	R	F	F	Y	C	T	D	E	S	K	E	F	E	R	D	C	R	G	E	Y	L	V	Y	E	R	D	N	E	V	R	S	Q	-	-	-	-	-	-	-	K	R	E	W	K				V
A0A0R4IFN9|Danio rerio CaV2.1b	G	R	F	F	Y	C	T	D	E	S	K	E	F	A	R	D	C	R	G	E	Y	L	V	Y	E	R	D	N	E	V	K	S	Q	-	-	-	-	-	-	-	K	R	E	W	K				V
NP 000709.1|Homo sapiens CaV2.2	G	K	F	F	Y	C	T	D	E	S	K	E	L	E	R	D	C	R	G	Q	Y	L	D	Y	E	K	E	E	V	E	A	Q	-	-	-	-	-	-	-	-	P	R	Q	W	K				V
A2BHF4|Danio rerio CaV2.2a	G	K	F	F	Y	C	T	D	E	S	K	G	L	E	K	D	C	R	G	L	F	L	D	Y	D	K	D	D	V	T	A	Q	-	-	-	-	-	-	-	-	P	R	E	W	K				V
E7F278|Danio rerio CaV2.2b	G	K	F	F	H	C	T	D	E	S	K	A	L	E	K	D	C	R	G	Q	F	L	E	Y	G	S	D	G	V	A	M	T	Q	-	-	-	-	-	-	-	P	R	E	W	K				V
NP 001192222.1|Homo sapiens CaV2.3	G	K	F	F	Y	C	T	D	S	S	K	D	T	E	K	E	C	I	G	N	Y	V	D	H	E	K	N	K	M	E	V	K	-	-	-	-	-	-	-	-	G	R	E	W	K				V
XP 017212916.2|Danio rerio CaV2.3a	G	K	F	Y	Y	C	T	D	S	S	K	D	T	E	N	E	C	K	G	Y	Y	I	D	Y	D	K	D	K	K	K	E	-	-	-	-	-	-	-	-	-	K	R	E	W	K				V
A8B6E8|Danio rerio CaV2.3b	G	K	F	F	Y	C	T	D	G	S	M	G	T	Q	K	E	C	Q	G	Y	Y	I	D	Y	G	R	D	R	K	E	V	K	-	-	-	-	-	-	-	-	K	R	E	W	R				V
AFH07350.1|Drosophila melanogaster CaV2	G	K	F	F	Y	C	T	D	E	S	K	H	T	S	A	E	C	Q	G	S	Y	F	K	Y	E	E	D	E	L	L	P	K	Q	E	-	-	-	-	-	-	L	R	V	W	K				V
A0A0B5EBQ3|Apis mellifera Cav2	G	K	F	F	Y	C	S	D	E	S	K	Y	T	Q	Q	D	C	Q	G	Q	Y	F	V	F	E	D	G	A	L	L	P	E	P	K	-	-	-	-	-	-	K	R	E	W	Q				V
AAO83841.1|Lymnaea stagnalis CaV2	G	R	F	F	Y	C	T	D	E	S	K	S	T	R	D	E	C	Q	G	Q	F	F	E	Y	D	G	H	S	N	D	P	T	V	R	-	-	-	-	-	-	D	R	E	W	L				V
NP 001123176.1|Caenorhabditis elegans CaV2	G	K	F	F	F	C	T	D	K	N	R	K	F	A	N	T	C	H	G	Q	F	F	V	Y	D	N	Q	N	D	P	P	R	V	E	-	-	-	-	-	-	Q	R	E	W	R				V
XP 032220029.1|Nematostella vectensis CaV2a	G	K	F	F	S	C	N	D	R	S	K	M	T	E	A	E	C	K	G	H	Y	F	V	Y	S	D	Y	S	D	L	S	K	V	E	V	V	-	-	-	-	Q	R	E	W	A				V
XP 032240755.1|Nematostella vectensis CaV2b	G	K	F	W	K	C	T	D	E	A	K	L	Y	E	K	E	C	Q	G	H	F	F	K	F	K	Y	D	K	H	G	V	P	V	G	M	P	T	V	E	-	E	R	K	W	E				V
XP 032220836.1|Nematostella vectensis CaV2c	G	K	F	F	Y	C	T	D	M	S	K	M	Q	K	S	E	C	K	G	H	F	F	R	Y	M	V	G	V	D	S	Q	V	S	L	D	N	F	E	L	G	E	R	N	W	T				V
evg1041627|Trichoplax adhaerens CaV2	G	K	F	H	Y	C	T	D	Q	T	K	H	T	K	S	Q	C	R	G	N	Y	Y	H	Y	T	D	G	H	V	Y	N	V	E	V	L	-	-	-	-	-	E	R	R	W	E				V
trinity TR14170 c1 g1 i1 m.27293|Holiunga hongkongensis CaV2	G	K	F	H	Y	C	T	D	Q	T	K	H	T	K	S	Q	C	R	G	Y	Y	Y	H	Y	S	G	G	H	V	Y	N	V	E	I	F	-	-	-	-	-	E	R	R	W	E				V
evg1108101|Mnemiopsis leidyi CaV2	G	K	F	F	F	C	T	D	S	S	K	K	T	A	P	E	C	M	G	S	Y	F	A	F	P	S	N	D	A	E	N	R	K	V	E	-	-	-	-	-	E	R	K	W	Q				L
TR34556 c0 g3 i7+TR40758 c0 g12 i2+TR40758 c0 g14 i1+Bova4.182031.t1|Beroe ovata CaV2	G	K	F	F	Y	C	T	D	S	S	K	K	T	Q	L	E	C	M	G	S	Y	F	A	F	P	S	N	D	A	E	N	R	K	V	E	-	-	-	-	-	P	R	E	W	K				L
TRINITY DN23473 c0 g1 i6|Hormiphora californiensis CaV2	G	K	F	F	Y	C	T	D	S	S	K	K	T	E	D	E	C	K	G	Y	Y	F	A	F	P	S	N	D	A	E	N	R	K	V	E	-	-	-	-	-	E	R	V	W	D				L
	D4 S3-S4 Linker
NP 001120694.1|Homo sapiens CaV2.1	G	K	F	F	H	C	T	D	E	S	K	E	F	E	K	D	C	R	G	K	Y	L	L	Y	-	-	-	-	-	-	-	-	E	K	N	E	V	K	A	R	D	R	E	W	K	K	Y	E	F
E9QJF6|Danio rerio CaV2.1a	G	R	F	F	Y	C	T	D	E	S	K	E	F	E	R	D	C	R	G	E	Y	L	V	Y	-	-	-	-	-	-	E	R	D	N	E	V	-	R	S	Q	K	R	E	W	K	K	Y	D	F
A0A0R4IFN9|Danio rerio CaV2.1b	G	R	F	F	Y	C	T	D	E	S	K	E	F	A	R	D	C	R	G	E	Y	L	V	Y	-	-	-	-	-	-	E	R	D	N	E	V	-	K	S	Q	K	R	E	W	K	K	Y	D	F
NP 000709.1|Homo sapiens CaV2.2	G	K	F	F	Y	C	T	D	E	S	K	E	L	E	R	D	C	R	G	Q	Y	L	D	Y	-	-	-	-	-	-	E	K	E	E	V	E	-	-	A	Q	P	R	Q	W	K	K	Y	D	F
A2BHF4|Danio rerio CaV2.2a	G	K	F	F	Y	C	T	D	E	S	K	G	L	E	K	D	C	R	G	L	F	L	D	Y	-	-	-	-	-	-	D	K	D	D	V	T	-	-	A	Q	P	R	E	W	K	K	Y	E	F
E7F278|Danio rerio CaV2.2b	G	K	F	F	H	C	T	D	E	S	K	A	L	E	K	D	C	R	G	Q	F	L	E	Y	-	-	-	-	-	-	G	S	D	G	V	A	-	M	T	Q	P	R	E	W	K	K	Y	D	F
NP 001192222.1|Homo sapiens CaV2.3	G	K	F	F	Y	C	T	D	S	S	K	D	T	E	K	E	C	I	G	N	Y	V	D	H	-	-	-	-	-	-	E	K	N	K	M	E	-	-	V	K	G	R	E	W	K	R	H	E	F
XP 017212916.2|Danio rerio CaV2.3a	G	K	F	Y	Y	C	T	D	S	S	K	D	T	E	N	E	C	K	G	Y	Y	I	D	Y	-	-	-	-	-	-	D	K	D	K	K	K	-	-	-	E	K	R	E	W	K	R	R	D	F
A8B6E8|Danio rerio CaV2.3b	G	K	F	F	Y	C	T	D	G	S	M	G	T	Q	K	E	C	Q	G	Y	Y	I	D	Y	-	-	-	-	-	-	G	R	D	R	K	E	-	-	V	K	K	R	E	W	R	R	H	E	F
AFH07350.1|Drosophila melanogaster CaV2	G	K	F	F	Y	C	T	D	E	S	K	H	T	S	A	E	C	Q	G	S	Y	F	K	Y	-	-	-	-	-	-	E	E	D	E	L	L	P	K	Q	E	L	R	V	W	K	P	R	A	F
A0A0B5EBQ3|Apis mellifera Cav2	G	K	F	F	Y	C	S	D	E	S	K	Y	T	Q	Q	D	C	Q	G	Q	Y	F	V	F	-	-	-	-	-	-	E	D	G	A	L	L	P	E	P	K	K	R	E	W	Q	S	Q	F	F
AAO83841.1|Lymnaea stagnalis CaV2	G	R	F	F	Y	C	T	D	E	S	K	S	T	R	D	E	C	Q	G	Q	F	F	E	Y	-	-	-	-	-	-	D	G	H	S	N	D	P	T	V	R	D	R	E	W	L	R	Q	D	F
NP 001123176.1|Caenorhabditis elegans CaV2	G	K	F	F	F	C	T	D	K	N	R	K	F	A	N	T	C	H	G	Q	F	F	V	Y	-	-	-	-	-	-	D	N	Q	N	D	P	P	R	V	E	Q	R	E	W	R	L	R	P	F
XP 032220029.1|Nematostella vectensis CaV2a	G	K	F	F	S	C	N	D	R	S	K	M	T	E	A	E	C	K	G	H	Y	F	V	Y	-	-	-	-	S	D	Y	S	D	L	S	K	V	E	V	V	Q	R	E	W	A	L	A	D	Y
XP 032240755.1|Nematostella vectensis CaV2b	G	K	F	W	K	C	T	D	E	A	K	L	Y	E	K	E	C	Q	G	H	F	F	K	F	K	Y	D	-	K	H	G	V	P	V	G	M	P	T	V	E	E	R	K	W	E	K	I	K	L
XP 032220836.1|Nematostella vectensis CaV2c	G	K	F	F	Y	C	T	D	M	S	K	M	Q	K	S	E	C	K	G	H	F	F	R	Y	M	V	G	V	D	S	Q	V	S	L	D	N	F	E	L	G	E	R	N	W	T	R	W	H	F
evg1041627|Trichoplax adhaerens CaV2	G	K	F	H	Y	C	T	D	Q	T	K	H	T	K	S	Q	C	R	G	N	Y	Y	H	Y	-	-	-	-	-	T	D	G	H	V	Y	N	V	E	V	L	E	R	R	W	E	Q	H	P	Y
trinity TR14170 c1 g1 i1 m.27293|Holiunga hongkongensis CaV2	G	K	F	H	Y	C	T	D	Q	T	K	H	T	K	S	Q	C	R	G	Y	Y	Y	H	Y	-	-	-	-	-	S	G	G	H	V	Y	N	V	E	I	F	E	R	R	W	E	Q	H	P	Y
evg1108101|Mnemiopsis leidyi CaV2	G	K	F	F	F	C	T	D	S	S	K	K	T	A	P	E	C	M	G	S	Y	F	A	F	-	-	-	-	-	P	S	N	D	A	E	N	R	K	V	E	E	R	K	W	Q	K	H	F	F
TR34556 c0 g3 i7+TR40758 c0 g12 i2+TR40758 c0 g14 i1+Bova4.182031.t1|Beroe ovata CaV2	G	K	F	F	Y	C	T	D	S	S	K	K	T	Q	L	E	C	M	G	S	Y	F	A	F	-	-	-	-	-	P	S	N	D	A	E	N	R	K	V	E	P	R	E	W	K	K	H	F	F
TRINITY DN23473 c0 g1 i6|Hormiphora californiensis CaV2	G	K	F	F	Y	C	T	D	S	S	K	K	T	E	D	E	C	K	G	Y	Y	F	A	F	-	-	-	-	-	P	S	N	D	A	E	N	R	K	V	E	E	R	V	W	D	S	H	F	F
[truncated: 151 more columns]

## Sheet: Info
Title	fasta file
Format
DataType	Protein
21
Number Sites	3036
Identical	.
Missing	?
Indel	-
